# Supplementary material for: Elevated rates and biased spectra of mutations in anaerobically cultured lactic acid bacteria
Source: mBio. 2025 Nov 13;16(12):e03054-25. doi: 10.1128/mbio.03054-25 (PMC12691593; doi:10.1128/mbio.03054-25)
Supplement: Data set S2 — Complete list of SNMs and small structural variants. [file mbio.03054-25-s0002.xls]

## Sheet: table_S2
Dataset S2: Complete List of SNMs and Small Structural Variants
Species	MA Line	Sequence ID	Nucleotide Position	Reference Allele	Alternate Allele	Mutation Type	SNM Type	Complex/ MNM
Lb. acidophilus	La_MA_1	9105-MB-01_S1_L005	73947	G	A	SNM	G:C > A:T	FALSE
Lb. acidophilus	La_MA_1	9105-MB-01_S1_L005	81130	A	G	SNM	A:T > G:C	FALSE
Lb. acidophilus	La_MA_1	9105-MB-01_S1_L005	161481	CT	C	DEL	NA	NA
Lb. acidophilus	La_MA_1	9105-MB-01_S1_L005	164387	G	A	SNM	G:C > A:T	FALSE
Lb. acidophilus	La_MA_1	9105-MB-01_S1_L005	177521	C	T	SNM	G:C > A:T	FALSE
Lb. acidophilus	La_MA_1	9105-MB-01_S1_L005	258394	A	G	SNM	A:T > G:C	FALSE
Lb. acidophilus	La_MA_1	9105-MB-01_S1_L005	287783	T	C	SNM	A:T > G:C	FALSE
Lb. acidophilus	La_MA_1	9105-MB-01_S1_L005	314674	G	A	SNM	G:C > A:T	FALSE
Lb. acidophilus	La_MA_1	9105-MB-01_S1_L005	320729	G	A	SNM	G:C > A:T	FALSE
Lb. acidophilus	La_MA_1	9105-MB-01_S1_L005	439110	CT	C	DEL	NA	NA
Lb. acidophilus	La_MA_1	9105-MB-01_S1_L005	521399	G	A	SNM	G:C > A:T	FALSE
Lb. acidophilus	La_MA_1	9105-MB-01_S1_L005	553075	A	G	SNM	A:T > G:C	FALSE
Lb. acidophilus	La_MA_1	9105-MB-01_S1_L005	555895	T	C	SNM	A:T > G:C	FALSE
Lb. acidophilus	La_MA_1	9105-MB-01_S1_L005	644949	CA	C	DEL	NA	NA
Lb. acidophilus	La_MA_1	9105-MB-01_S1_L005	658781	G	A	SNM	G:C > A:T	FALSE
Lb. acidophilus	La_MA_1	9105-MB-01_S1_L005	731142	TA	T	DEL	NA	NA
Lb. acidophilus	La_MA_1	9105-MB-01_S1_L005	910346	A	G	SNM	A:T > G:C	FALSE
Lb. acidophilus	La_MA_1	9105-MB-01_S1_L005	1043090	C	T	SNM	G:C > A:T	FALSE
Lb. acidophilus	La_MA_1	9105-MB-01_S1_L005	1049087	A	G	SNM	A:T > G:C	FALSE
Lb. acidophilus	La_MA_1	9105-MB-01_S1_L005	1172515	G	A	SNM	G:C > A:T	FALSE
Lb. acidophilus	La_MA_1	9105-MB-01_S1_L005	1217662	A	G	SNM	A:T > G:C	FALSE
Lb. acidophilus	La_MA_1	9105-MB-01_S1_L005	1286403	G	A	SNM	G:C > A:T	FALSE
Lb. acidophilus	La_MA_1	9105-MB-01_S1_L005	1288586	C	T	SNM	G:C > A:T	FALSE
Lb. acidophilus	La_MA_1	9105-MB-01_S1_L005	1351266	T	C	SNM	A:T > G:C	FALSE
Lb. acidophilus	La_MA_1	9105-MB-01_S1_L005	1359170	C	CA	INS	NA	NA
Lb. acidophilus	La_MA_1	9105-MB-01_S1_L005	1383076	GT	G	DEL	NA	NA
Lb. acidophilus	La_MA_1	9105-MB-01_S1_L005	1417205	C	CT	INS	NA	NA
Lb. acidophilus	La_MA_1	9105-MB-01_S1_L005	1575610	C	T	SNM	G:C > A:T	FALSE
Lb. acidophilus	La_MA_1	9105-MB-01_S1_L005	1662029	G	A	SNM	G:C > A:T	FALSE
Lb. acidophilus	La_MA_1	9105-MB-01_S1_L005	1721605	C	T	SNM	G:C > A:T	FALSE
Lb. acidophilus	La_MA_1	9105-MB-01_S1_L005	1736983	T	C	SNM	A:T > G:C	FALSE
Lb. acidophilus	La_MA_1	9105-MB-01_S1_L005	1882829	A	G	SNM	A:T > G:C	FALSE
Lb. acidophilus	La_MA_1	9105-MB-01_S1_L005	1939422	C	T	SNM	G:C > A:T	FALSE
Lb. acidophilus	La_MA_1	9105-MB-01_S1_L005	1975181	G	A	SNM	G:C > A:T	FALSE
Lb. acidophilus	La_MA_10	9105-MB-10_S1_L005	18737	C	T	SNM	G:C > A:T	FALSE
Lb. acidophilus	La_MA_10	9105-MB-10_S1_L005	70052	T	C	SNM	A:T > G:C	FALSE
Lb. acidophilus	La_MA_10	9105-MB-10_S1_L005	80410	T	C	SNM	A:T > G:C	FALSE
Lb. acidophilus	La_MA_10	9105-MB-10_S1_L005	124859	T	A	SNM	A:T > T:A	FALSE
Lb. acidophilus	La_MA_10	9105-MB-10_S1_L005	125504	G	A	SNM	G:C > A:T	FALSE
Lb. acidophilus	La_MA_10	9105-MB-10_S1_L005	127155	T	C	SNM	A:T > G:C	FALSE
Lb. acidophilus	La_MA_10	9105-MB-10_S1_L005	175576	G	GT	INS	NA	NA
Lb. acidophilus	La_MA_10	9105-MB-10_S1_L005	179197	G	A	SNM	G:C > A:T	FALSE
Lb. acidophilus	La_MA_10	9105-MB-10_S1_L005	269499	A	G	SNM	A:T > G:C	FALSE
Lb. acidophilus	La_MA_10	9105-MB-10_S1_L005	314492	A	G	SNM	A:T > G:C	FALSE
Lb. acidophilus	La_MA_10	9105-MB-10_S1_L005	342247	G	T	SNM	G:C > T:A	FALSE
Lb. acidophilus	La_MA_10	9105-MB-10_S1_L005	342683	A	T	SNM	A:T > T:A	FALSE
Lb. acidophilus	La_MA_10	9105-MB-10_S1_L005	379133	C	CT	INS	NA	NA
Lb. acidophilus	La_MA_10	9105-MB-10_S1_L005	395109	C	T	SNM	G:C > A:T	FALSE
Lb. acidophilus	La_MA_10	9105-MB-10_S1_L005	400482	T	C	SNM	A:T > G:C	FALSE
Lb. acidophilus	La_MA_10	9105-MB-10_S1_L005	433411	C	T	SNM	G:C > A:T	FALSE
Lb. acidophilus	La_MA_10	9105-MB-10_S1_L005	469497	G	A	SNM	G:C > A:T	FALSE
Lb. acidophilus	La_MA_10	9105-MB-10_S1_L005	488189	A	G	SNM	A:T > G:C	FALSE
Lb. acidophilus	La_MA_10	9105-MB-10_S1_L005	571001	T	C	SNM	A:T > G:C	FALSE
Lb. acidophilus	La_MA_10	9105-MB-10_S1_L005	597894	TA	T	DEL	NA	NA
Lb. acidophilus	La_MA_10	9105-MB-10_S1_L005	632929	A	G	SNM	A:T > G:C	FALSE
Lb. acidophilus	La_MA_10	9105-MB-10_S1_L005	691501	G	A	SNM	G:C > A:T	FALSE
Lb. acidophilus	La_MA_10	9105-MB-10_S1_L005	872669	T	C	SNM	A:T > G:C	FALSE
Lb. acidophilus	La_MA_10	9105-MB-10_S1_L005	883003	A	G	SNM	A:T > G:C	FALSE
Lb. acidophilus	La_MA_10	9105-MB-10_S1_L005	1071507	T	C	SNM	A:T > G:C	FALSE
Lb. acidophilus	La_MA_10	9105-MB-10_S1_L005	1079231	G	A	SNM	G:C > A:T	FALSE
Lb. acidophilus	La_MA_10	9105-MB-10_S1_L005	1158447	T	C	SNM	A:T > G:C	FALSE
Lb. acidophilus	La_MA_10	9105-MB-10_S1_L005	1161283	T	C	SNM	A:T > G:C	FALSE
Lb. acidophilus	La_MA_10	9105-MB-10_S1_L005	1308424	G	A	SNM	G:C > A:T	FALSE
Lb. acidophilus	La_MA_10	9105-MB-10_S1_L005	1384315	T	C	SNM	A:T > G:C	FALSE
Lb. acidophilus	La_MA_10	9105-MB-10_S1_L005	1412618	A	G	SNM	A:T > G:C	FALSE
Lb. acidophilus	La_MA_10	9105-MB-10_S1_L005	1428779	G	A	SNM	G:C > A:T	FALSE
Lb. acidophilus	La_MA_10	9105-MB-10_S1_L005	1446224	C	CT	INS	NA	NA
Lb. acidophilus	La_MA_10	9105-MB-10_S1_L005	1531111	A	G	SNM	A:T > G:C	FALSE
Lb. acidophilus	La_MA_10	9105-MB-10_S1_L005	1575151	G	A	SNM	G:C > A:T	FALSE
Lb. acidophilus	La_MA_10	9105-MB-10_S1_L005	1583231	T	C	SNM	A:T > G:C	FALSE
Lb. acidophilus	La_MA_10	9105-MB-10_S1_L005	1605171	C	T	SNM	G:C > A:T	FALSE
Lb. acidophilus	La_MA_10	9105-MB-10_S1_L005	1629267	C	T	SNM	G:C > A:T	FALSE
Lb. acidophilus	La_MA_10	9105-MB-10_S1_L005	1643027	C	T	SNM	G:C > A:T	FALSE
Lb. acidophilus	La_MA_10	9105-MB-10_S1_L005	1659953	T	C	SNM	A:T > G:C	FALSE
Lb. acidophilus	La_MA_10	9105-MB-10_S1_L005	1725818	A	G	SNM	A:T > G:C	FALSE
Lb. acidophilus	La_MA_10	9105-MB-10_S1_L005	1727507	C	T	SNM	G:C > A:T	FALSE
Lb. acidophilus	La_MA_10	9105-MB-10_S1_L005	1741496	G	A	SNM	G:C > A:T	FALSE
Lb. acidophilus	La_MA_10	9105-MB-10_S1_L005	1741854	TA	T	DEL	NA	NA
Lb. acidophilus	La_MA_10	9105-MB-10_S1_L005	1761029	T	C	SNM	A:T > G:C	FALSE
Lb. acidophilus	La_MA_10	9105-MB-10_S1_L005	1841477	C	T	SNM	G:C > A:T	FALSE
Lb. acidophilus	La_MA_10	9105-MB-10_S1_L005	1842003	C	T	SNM	G:C > A:T	TRUE
Lb. acidophilus	La_MA_10	9105-MB-10_S1_L005	1842024	C	T	SNM	G:C > A:T	TRUE
Lb. acidophilus	La_MA_10	9105-MB-10_S1_L005	1873638	C	CT	INS	NA	NA
Lb. acidophilus	La_MA_13	9105-MB-13_S1_L005	5346	C	T	SNM	G:C > A:T	FALSE
Lb. acidophilus	La_MA_13	9105-MB-13_S1_L005	15819	C	T	SNM	G:C > A:T	FALSE
Lb. acidophilus	La_MA_13	9105-MB-13_S1_L005	16121	C	T	SNM	G:C > A:T	FALSE
Lb. acidophilus	La_MA_13	9105-MB-13_S1_L005	44953	G	A	SNM	G:C > A:T	FALSE
Lb. acidophilus	La_MA_13	9105-MB-13_S1_L005	58222	G	A	SNM	G:C > A:T	FALSE
Lb. acidophilus	La_MA_13	9105-MB-13_S1_L005	93157	G	A	SNM	G:C > A:T	FALSE
Lb. acidophilus	La_MA_13	9105-MB-13_S1_L005	109608	C	CA	INS	NA	NA
Lb. acidophilus	La_MA_13	9105-MB-13_S1_L005	179019	G	A	SNM	G:C > A:T	FALSE
Lb. acidophilus	La_MA_13	9105-MB-13_S1_L005	199973	AT	A	DEL	NA	NA
Lb. acidophilus	La_MA_13	9105-MB-13_S1_L005	229439	C	T	SNM	G:C > A:T	FALSE
Lb. acidophilus	La_MA_13	9105-MB-13_S1_L005	259607	T	C	SNM	A:T > G:C	FALSE
Lb. acidophilus	La_MA_13	9105-MB-13_S1_L005	276279	A	G	SNM	A:T > G:C	FALSE
Lb. acidophilus	La_MA_13	9105-MB-13_S1_L005	291447	T	C	SNM	A:T > G:C	FALSE
Lb. acidophilus	La_MA_13	9105-MB-13_S1_L005	316143	G	A	SNM	G:C > A:T	FALSE
Lb. acidophilus	La_MA_13	9105-MB-13_S1_L005	353663	A	G	SNM	A:T > G:C	FALSE
Lb. acidophilus	La_MA_13	9105-MB-13_S1_L005	358262	T	TA	INS	NA	NA
Lb. acidophilus	La_MA_13	9105-MB-13_S1_L005	362872	A	G	SNM	A:T > G:C	FALSE
Lb. acidophilus	La_MA_13	9105-MB-13_S1_L005	371064	C	T	SNM	G:C > A:T	FALSE
Lb. acidophilus	La_MA_13	9105-MB-13_S1_L005	392527	T	C	SNM	A:T > G:C	FALSE
Lb. acidophilus	La_MA_13	9105-MB-13_S1_L005	393315	A	G	SNM	A:T > G:C	FALSE
Lb. acidophilus	La_MA_13	9105-MB-13_S1_L005	399530	G	GT	INS	NA	NA
Lb. acidophilus	La_MA_13	9105-MB-13_S1_L005	408811	GT	G	DEL	NA	NA
Lb. acidophilus	La_MA_13	9105-MB-13_S1_L005	439949	G	A	SNM	G:C > A:T	FALSE
Lb. acidophilus	La_MA_13	9105-MB-13_S1_L005	464146	T	C	SNM	A:T > G:C	FALSE
Lb. acidophilus	La_MA_13	9105-MB-13_S1_L005	480282	G	A	SNM	G:C > A:T	FALSE
Lb. acidophilus	La_MA_13	9105-MB-13_S1_L005	486905	T	TA	INS	NA	NA
Lb. acidophilus	La_MA_13	9105-MB-13_S1_L005	544115	G	A	SNM	G:C > A:T	FALSE
Lb. acidophilus	La_MA_13	9105-MB-13_S1_L005	671054	AT	A	DEL	NA	NA
Lb. acidophilus	La_MA_13	9105-MB-13_S1_L005	672553	C	T	SNM	G:C > A:T	FALSE
Lb. acidophilus	La_MA_13	9105-MB-13_S1_L005	676210	A	G	SNM	A:T > G:C	FALSE
Lb. acidophilus	La_MA_13	9105-MB-13_S1_L005	679842	T	TA	INS	NA	NA
Lb. acidophilus	La_MA_13	9105-MB-13_S1_L005	682263	C	T	SNM	G:C > A:T	FALSE
Lb. acidophilus	La_MA_13	9105-MB-13_S1_L005	824636	A	G	SNM	A:T > G:C	FALSE
Lb. acidophilus	La_MA_13	9105-MB-13_S1_L005	826602	T	C	SNM	A:T > G:C	FALSE
Lb. acidophilus	La_MA_13	9105-MB-13_S1_L005	881465	G	A	SNM	G:C > A:T	FALSE
Lb. acidophilus	La_MA_13	9105-MB-13_S1_L005	885342	C	CT	INS	NA	NA
Lb. acidophilus	La_MA_13	9105-MB-13_S1_L005	963086	A	G	SNM	A:T > G:C	FALSE
Lb. acidophilus	La_MA_13	9105-MB-13_S1_L005	975844	A	G	SNM	A:T > G:C	FALSE
Lb. acidophilus	La_MA_13	9105-MB-13_S1_L005	986715	T	C	SNM	A:T > G:C	FALSE
Lb. acidophilus	La_MA_13	9105-MB-13_S1_L005	1016413	TA	T	DEL	NA	NA
Lb. acidophilus	La_MA_13	9105-MB-13_S1_L005	1049968	GA	G	DEL	NA	NA
Lb. acidophilus	La_MA_13	9105-MB-13_S1_L005	1079762	CT	C	DEL	NA	NA
Lb. acidophilus	La_MA_13	9105-MB-13_S1_L005	1083023	C	CT	INS	NA	NA
Lb. acidophilus	La_MA_13	9105-MB-13_S1_L005	1119912	C	T	SNM	G:C > A:T	FALSE
Lb. acidophilus	La_MA_13	9105-MB-13_S1_L005	1218043	A	G	SNM	A:T > G:C	FALSE
Lb. acidophilus	La_MA_13	9105-MB-13_S1_L005	1251520	A	G	SNM	A:T > G:C	FALSE
Lb. acidophilus	La_MA_13	9105-MB-13_S1_L005	1270019	T	C	SNM	A:T > G:C	FALSE
Lb. acidophilus	La_MA_13	9105-MB-13_S1_L005	1312465	T	C	SNM	A:T > G:C	FALSE
Lb. acidophilus	La_MA_13	9105-MB-13_S1_L005	1359170	C	CA	INS	NA	NA
Lb. acidophilus	La_MA_13	9105-MB-13_S1_L005	1482577	T	C	SNM	A:T > G:C	FALSE
Lb. acidophilus	La_MA_13	9105-MB-13_S1_L005	1515477	A	G	SNM	A:T > G:C	FALSE
Lb. acidophilus	La_MA_13	9105-MB-13_S1_L005	1528961	TGGGATCACCTCCACATACGTGGAGAAAATAGAAATATTTGATTTTGATAGTGAAAAAGAATAGGATCACCTCCACATACGTGGAGAAAATTCAAGATCAACCATTCATTTGCCACGCAAATC	T	DEL	NA	NA
Lb. acidophilus	La_MA_13	9105-MB-13_S1_L005	1532921	CT	C	DEL	NA	NA
Lb. acidophilus	La_MA_13	9105-MB-13_S1_L005	1533391	G	A	SNM	G:C > A:T	FALSE
Lb. acidophilus	La_MA_13	9105-MB-13_S1_L005	1579923	G	A	SNM	G:C > A:T	FALSE
Lb. acidophilus	La_MA_13	9105-MB-13_S1_L005	1593807	C	T	SNM	G:C > A:T	FALSE
Lb. acidophilus	La_MA_13	9105-MB-13_S1_L005	1602648	G	A	SNM	G:C > A:T	FALSE
Lb. acidophilus	La_MA_13	9105-MB-13_S1_L005	1644811	T	C	SNM	A:T > G:C	FALSE
Lb. acidophilus	La_MA_13	9105-MB-13_S1_L005	1698544	AT	A	DEL	NA	NA
Lb. acidophilus	La_MA_13	9105-MB-13_S1_L005	1793295	CT	C	DEL	NA	NA
Lb. acidophilus	La_MA_13	9105-MB-13_S1_L005	1827656	G	A	SNM	G:C > A:T	FALSE
Lb. acidophilus	La_MA_13	9105-MB-13_S1_L005	1866900	C	T	SNM	G:C > A:T	FALSE
Lb. acidophilus	La_MA_13	9105-MB-13_S1_L005	1914070	T	C	SNM	A:T > G:C	FALSE
Lb. acidophilus	La_MA_13	9105-MB-13_S1_L005	1914926	C	T	SNM	G:C > A:T	FALSE
Lb. acidophilus	La_MA_13	9105-MB-13_S1_L005	1938988	G	A	SNM	G:C > A:T	FALSE
Lb. acidophilus	La_MA_13	9105-MB-13_S1_L005	1958076	G	A	SNM	G:C > A:T	FALSE
Lb. acidophilus	La_MA_13	9105-MB-13_S1_L005	1967991	T	C	SNM	A:T > G:C	FALSE
Lb. acidophilus	La_MA_13	9105-MB-13_S1_L005	1978543	C	T	SNM	G:C > A:T	FALSE
Lb. acidophilus	La_MA_14	9105-MB-14_S1_L005	6843	G	A	SNM	G:C > A:T	FALSE
Lb. acidophilus	La_MA_14	9105-MB-14_S1_L005	13154	G	A	SNM	G:C > A:T	FALSE
Lb. acidophilus	La_MA_14	9105-MB-14_S1_L005	29566	C	T	SNM	G:C > A:T	FALSE
Lb. acidophilus	La_MA_14	9105-MB-14_S1_L005	44938	C	T	SNM	G:C > A:T	FALSE
Lb. acidophilus	La_MA_14	9105-MB-14_S1_L005	48982	C	T	SNM	G:C > A:T	FALSE
Lb. acidophilus	La_MA_14	9105-MB-14_S1_L005	67267	CT	C	DEL	NA	NA
Lb. acidophilus	La_MA_14	9105-MB-14_S1_L005	99704	A	T	SNM	A:T > T:A	FALSE
Lb. acidophilus	La_MA_14	9105-MB-14_S1_L005	104714	A	G	SNM	A:T > G:C	FALSE
Lb. acidophilus	La_MA_14	9105-MB-14_S1_L005	114026	G	A	SNM	G:C > A:T	FALSE
Lb. acidophilus	La_MA_14	9105-MB-14_S1_L005	142419	C	T	SNM	G:C > A:T	FALSE
Lb. acidophilus	La_MA_14	9105-MB-14_S1_L005	159410	C	T	SNM	G:C > A:T	FALSE
Lb. acidophilus	La_MA_14	9105-MB-14_S1_L005	181403	C	T	SNM	G:C > A:T	FALSE
Lb. acidophilus	La_MA_14	9105-MB-14_S1_L005	210388	C	T	SNM	G:C > A:T	FALSE
Lb. acidophilus	La_MA_14	9105-MB-14_S1_L005	221814	G	A	SNM	G:C > A:T	FALSE
Lb. acidophilus	La_MA_14	9105-MB-14_S1_L005	228499	C	T	SNM	G:C > A:T	FALSE
Lb. acidophilus	La_MA_14	9105-MB-14_S1_L005	244697	G	A	SNM	G:C > A:T	FALSE
Lb. acidophilus	La_MA_14	9105-MB-14_S1_L005	311596	G	A	SNM	G:C > A:T	FALSE
Lb. acidophilus	La_MA_14	9105-MB-14_S1_L005	322896	C	T	SNM	G:C > A:T	FALSE
Lb. acidophilus	La_MA_14	9105-MB-14_S1_L005	329911	TA	T	DEL	NA	NA
Lb. acidophilus	La_MA_14	9105-MB-14_S1_L005	363590	A	G	SNM	A:T > G:C	FALSE
Lb. acidophilus	La_MA_14	9105-MB-14_S1_L005	412922	C	T	SNM	G:C > A:T	FALSE
Lb. acidophilus	La_MA_14	9105-MB-14_S1_L005	431517	C	T	SNM	G:C > A:T	FALSE
Lb. acidophilus	La_MA_14	9105-MB-14_S1_L005	462322	T	TA	INS	NA	NA
Lb. acidophilus	La_MA_14	9105-MB-14_S1_L005	467157	A	G	SNM	A:T > G:C	FALSE
Lb. acidophilus	La_MA_14	9105-MB-14_S1_L005	523902	C	CT	INS	NA	NA
Lb. acidophilus	La_MA_14	9105-MB-14_S1_L005	572189	G	A	SNM	G:C > A:T	FALSE
Lb. acidophilus	La_MA_14	9105-MB-14_S1_L005	573557	T	C	SNM	A:T > G:C	FALSE
Lb. acidophilus	La_MA_14	9105-MB-14_S1_L005	718642	G	A	SNM	G:C > A:T	FALSE
Lb. acidophilus	La_MA_14	9105-MB-14_S1_L005	729613	T	C	SNM	A:T > G:C	FALSE
Lb. acidophilus	La_MA_14	9105-MB-14_S1_L005	785141	G	A	SNM	G:C > A:T	FALSE
Lb. acidophilus	La_MA_14	9105-MB-14_S1_L005	843863	G	A	SNM	G:C > A:T	FALSE
Lb. acidophilus	La_MA_14	9105-MB-14_S1_L005	848025	A	AT	INS	NA	NA
Lb. acidophilus	La_MA_14	9105-MB-14_S1_L005	880815	G	A	SNM	G:C > A:T	FALSE
Lb. acidophilus	La_MA_14	9105-MB-14_S1_L005	892690	T	C	SNM	A:T > G:C	FALSE
Lb. acidophilus	La_MA_14	9105-MB-14_S1_L005	975930	CA	C	DEL	NA	NA
Lb. acidophilus	La_MA_14	9105-MB-14_S1_L005	977403	G	A	SNM	G:C > A:T	FALSE
Lb. acidophilus	La_MA_14	9105-MB-14_S1_L005	988482	C	T	SNM	G:C > A:T	FALSE
Lb. acidophilus	La_MA_14	9105-MB-14_S1_L005	1104044	TA	T	DEL	NA	NA
Lb. acidophilus	La_MA_14	9105-MB-14_S1_L005	1172655	T	C	SNM	A:T > G:C	FALSE
Lb. acidophilus	La_MA_14	9105-MB-14_S1_L005	1240071	T	C	SNM	A:T > G:C	FALSE
Lb. acidophilus	La_MA_14	9105-MB-14_S1_L005	1241930	T	C	SNM	A:T > G:C	FALSE
Lb. acidophilus	La_MA_14	9105-MB-14_S1_L005	1260862	C	T	SNM	G:C > A:T	FALSE
Lb. acidophilus	La_MA_14	9105-MB-14_S1_L005	1359170	C	CA	INS	NA	NA
Lb. acidophilus	La_MA_14	9105-MB-14_S1_L005	1375984	TA	T	DEL	NA	NA
Lb. acidophilus	La_MA_14	9105-MB-14_S1_L005	1445270	A	G	SNM	A:T > G:C	FALSE
Lb. acidophilus	La_MA_14	9105-MB-14_S1_L005	1471577	GA	G	DEL	NA	NA
Lb. acidophilus	La_MA_14	9105-MB-14_S1_L005	1532303	C	T	SNM	G:C > A:T	FALSE
Lb. acidophilus	La_MA_14	9105-MB-14_S1_L005	1607266	T	C	SNM	A:T > G:C	FALSE
Lb. acidophilus	La_MA_14	9105-MB-14_S1_L005	1610259	AT	A	DEL	NA	NA
Lb. acidophilus	La_MA_14	9105-MB-14_S1_L005	1611633	C	T	SNM	G:C > A:T	FALSE
Lb. acidophilus	La_MA_14	9105-MB-14_S1_L005	1613964	A	AT	INS	NA	NA
Lb. acidophilus	La_MA_14	9105-MB-14_S1_L005	1702484	A	G	SNM	A:T > G:C	FALSE
Lb. acidophilus	La_MA_14	9105-MB-14_S1_L005	1725450	TA	T	DEL	NA	NA
Lb. acidophilus	La_MA_14	9105-MB-14_S1_L005	1843638	GA	G	DEL	NA	NA
Lb. acidophilus	La_MA_14	9105-MB-14_S1_L005	1870699	G	A	SNM	G:C > A:T	FALSE
Lb. acidophilus	La_MA_14	9105-MB-14_S1_L005	1871663	C	CT	INS	NA	NA
Lb. acidophilus	La_MA_14	9105-MB-14_S1_L005	1882130	C	T	SNM	G:C > A:T	FALSE
Lb. acidophilus	La_MA_14	9105-MB-14_S1_L005	1883096	C	T	SNM	G:C > A:T	FALSE
Lb. acidophilus	La_MA_14	9105-MB-14_S1_L005	1894309	A	G	SNM	A:T > G:C	FALSE
Lb. acidophilus	La_MA_14	9105-MB-14_S1_L005	1898818	C	T	SNM	G:C > A:T	FALSE
Lb. acidophilus	La_MA_14	9105-MB-14_S1_L005	1901801	G	GA	INS	NA	NA
Lb. acidophilus	La_MA_14	9105-MB-14_S1_L005	1936370	G	A	SNM	G:C > A:T	FALSE
Lb. acidophilus	La_MA_16	9105-MB-16_S1_L005	3908	A	G	SNM	A:T > G:C	FALSE
Lb. acidophilus	La_MA_16	9105-MB-16_S1_L005	13035	C	T	SNM	G:C > A:T	FALSE
Lb. acidophilus	La_MA_16	9105-MB-16_S1_L005	30941	G	A	SNM	G:C > A:T	FALSE
Lb. acidophilus	La_MA_16	9105-MB-16_S1_L005	40985	C	T	SNM	G:C > A:T	FALSE
Lb. acidophilus	La_MA_16	9105-MB-16_S1_L005	45224	C	T	SNM	G:C > A:T	FALSE
Lb. acidophilus	La_MA_16	9105-MB-16_S1_L005	57411	C	T	SNM	G:C > A:T	FALSE
Lb. acidophilus	La_MA_16	9105-MB-16_S1_L005	99940	T	TA	INS	NA	NA
Lb. acidophilus	La_MA_16	9105-MB-16_S1_L005	131625	T	TA	INS	NA	NA
Lb. acidophilus	La_MA_16	9105-MB-16_S1_L005	170009	C	T	SNM	G:C > A:T	FALSE
Lb. acidophilus	La_MA_16	9105-MB-16_S1_L005	198931	G	A	SNM	G:C > A:T	FALSE
Lb. acidophilus	La_MA_16	9105-MB-16_S1_L005	236038	G	A	SNM	G:C > A:T	FALSE
Lb. acidophilus	La_MA_16	9105-MB-16_S1_L005	242222	T	C	SNM	A:T > G:C	FALSE
Lb. acidophilus	La_MA_16	9105-MB-16_S1_L005	244898	CT	C	DEL	NA	NA
Lb. acidophilus	La_MA_16	9105-MB-16_S1_L005	317669	G	A	SNM	G:C > A:T	FALSE
Lb. acidophilus	La_MA_16	9105-MB-16_S1_L005	322877	T	C	SNM	A:T > G:C	FALSE
Lb. acidophilus	La_MA_16	9105-MB-16_S1_L005	323182	TA	T	DEL	NA	NA
Lb. acidophilus	La_MA_16	9105-MB-16_S1_L005	324121	AT	A	DEL	NA	NA
Lb. acidophilus	La_MA_16	9105-MB-16_S1_L005	391050	GT	G	DEL	NA	NA
Lb. acidophilus	La_MA_16	9105-MB-16_S1_L005	410138	A	G	SNM	A:T > G:C	FALSE
Lb. acidophilus	La_MA_16	9105-MB-16_S1_L005	412312	TA	T	DEL	NA	NA
Lb. acidophilus	La_MA_16	9105-MB-16_S1_L005	449885	GA	G	DEL	NA	NA
Lb. acidophilus	La_MA_16	9105-MB-16_S1_L005	457731	C	CA	INS	NA	NA
Lb. acidophilus	La_MA_16	9105-MB-16_S1_L005	469767	T	C	SNM	A:T > G:C	FALSE
Lb. acidophilus	La_MA_16	9105-MB-16_S1_L005	570786	C	CA	INS	NA	NA
Lb. acidophilus	La_MA_16	9105-MB-16_S1_L005	595853	A	G	SNM	A:T > G:C	FALSE
Lb. acidophilus	La_MA_16	9105-MB-16_S1_L005	617112	CA	C	DEL	NA	NA
Lb. acidophilus	La_MA_16	9105-MB-16_S1_L005	679218	T	TA	INS	NA	NA
Lb. acidophilus	La_MA_16	9105-MB-16_S1_L005	685505	A	AT	INS	NA	NA
Lb. acidophilus	La_MA_16	9105-MB-16_S1_L005	698155	C	T	SNM	G:C > A:T	FALSE
Lb. acidophilus	La_MA_16	9105-MB-16_S1_L005	710879	TA	T	DEL	NA	NA
Lb. acidophilus	La_MA_16	9105-MB-16_S1_L005	725541	C	T	SNM	G:C > A:T	FALSE
Lb. acidophilus	La_MA_16	9105-MB-16_S1_L005	730856	C	T	SNM	G:C > A:T	FALSE
Lb. acidophilus	La_MA_16	9105-MB-16_S1_L005	743921	A	G	SNM	A:T > G:C	FALSE
Lb. acidophilus	La_MA_16	9105-MB-16_S1_L005	792887	G	GA	INS	NA	NA
Lb. acidophilus	La_MA_16	9105-MB-16_S1_L005	808344	AT	A	DEL	NA	NA
Lb. acidophilus	La_MA_16	9105-MB-16_S1_L005	841392	A	G	SNM	A:T > G:C	FALSE
Lb. acidophilus	La_MA_16	9105-MB-16_S1_L005	857343	C	T	SNM	G:C > A:T	FALSE
Lb. acidophilus	La_MA_16	9105-MB-16_S1_L005	869101	TG	T	DEL	NA	NA
Lb. acidophilus	La_MA_16	9105-MB-16_S1_L005	878006	G	GT	INS	NA	NA
Lb. acidophilus	La_MA_16	9105-MB-16_S1_L005	895260	G	T	SNM	G:C > T:A	FALSE
Lb. acidophilus	La_MA_16	9105-MB-16_S1_L005	936702	G	A	SNM	G:C > A:T	FALSE
Lb. acidophilus	La_MA_16	9105-MB-16_S1_L005	940943	G	A	SNM	G:C > A:T	FALSE
Lb. acidophilus	La_MA_16	9105-MB-16_S1_L005	951074	A	G	SNM	A:T > G:C	FALSE
Lb. acidophilus	La_MA_16	9105-MB-16_S1_L005	1012755	T	C	SNM	A:T > G:C	FALSE
Lb. acidophilus	La_MA_16	9105-MB-16_S1_L005	1022943	G	A	SNM	G:C > A:T	FALSE
Lb. acidophilus	La_MA_16	9105-MB-16_S1_L005	1078182	A	G	SNM	A:T > G:C	FALSE
Lb. acidophilus	La_MA_16	9105-MB-16_S1_L005	1140398	A	G	SNM	A:T > G:C	FALSE
Lb. acidophilus	La_MA_16	9105-MB-16_S1_L005	1143274	G	A	SNM	G:C > A:T	FALSE
Lb. acidophilus	La_MA_16	9105-MB-16_S1_L005	1174445	G	A	SNM	G:C > A:T	FALSE
Lb. acidophilus	La_MA_16	9105-MB-16_S1_L005	1202813	T	C	SNM	A:T > G:C	FALSE
Lb. acidophilus	La_MA_16	9105-MB-16_S1_L005	1254851	T	C	SNM	A:T > G:C	FALSE
Lb. acidophilus	La_MA_16	9105-MB-16_S1_L005	1272759	G	A	SNM	G:C > A:T	FALSE
Lb. acidophilus	La_MA_16	9105-MB-16_S1_L005	1317610	A	G	SNM	A:T > G:C	FALSE
Lb. acidophilus	La_MA_16	9105-MB-16_S1_L005	1349601	A	AG	INS	NA	NA
Lb. acidophilus	La_MA_16	9105-MB-16_S1_L005	1365280	A	G	SNM	A:T > G:C	FALSE
Lb. acidophilus	La_MA_16	9105-MB-16_S1_L005	1418158	C	T	SNM	G:C > A:T	FALSE
Lb. acidophilus	La_MA_16	9105-MB-16_S1_L005	1446273	C	T	SNM	G:C > A:T	FALSE
Lb. acidophilus	La_MA_16	9105-MB-16_S1_L005	1453713	AT	A	DEL	NA	NA
Lb. acidophilus	La_MA_16	9105-MB-16_S1_L005	1471577	GA	G	DEL	NA	NA
Lb. acidophilus	La_MA_16	9105-MB-16_S1_L005	1481601	C	CT	INS	NA	NA
Lb. acidophilus	La_MA_16	9105-MB-16_S1_L005	1520745	CA	C	DEL	NA	NA
Lb. acidophilus	La_MA_16	9105-MB-16_S1_L005	1583368	GT	G	DEL	NA	NA
Lb. acidophilus	La_MA_16	9105-MB-16_S1_L005	1586361	C	CA	INS	NA	NA
Lb. acidophilus	La_MA_16	9105-MB-16_S1_L005	1594446	C	T	SNM	G:C > A:T	FALSE
Lb. acidophilus	La_MA_16	9105-MB-16_S1_L005	1599654	T	C	SNM	A:T > G:C	FALSE
Lb. acidophilus	La_MA_16	9105-MB-16_S1_L005	1748050	AG	A	DEL	NA	NA
Lb. acidophilus	La_MA_16	9105-MB-16_S1_L005	1781173	C	T	SNM	G:C > A:T	FALSE
Lb. acidophilus	La_MA_16	9105-MB-16_S1_L005	1788883	C	T	SNM	G:C > A:T	FALSE
Lb. acidophilus	La_MA_16	9105-MB-16_S1_L005	1828333	G	GT	INS	NA	NA
Lb. acidophilus	La_MA_16	9105-MB-16_S1_L005	1884323	A	G	SNM	A:T > G:C	FALSE
Lb. acidophilus	La_MA_16	9105-MB-16_S1_L005	1906707	TA	T	DEL	NA	NA
Lb. acidophilus	La_MA_16	9105-MB-16_S1_L005	1960259	C	T	SNM	G:C > A:T	FALSE
Lb. acidophilus	La_MA_16	9105-MB-16_S1_L005	1963006	C	T	SNM	G:C > A:T	FALSE
Lb. acidophilus	La_MA_16	9105-MB-16_S1_L005	1971977	A	G	SNM	A:T > G:C	FALSE
Lb. acidophilus	La_MA_17	9105-MB-17_S1_L005	38005	AT	A	DEL	NA	NA
Lb. acidophilus	La_MA_17	9105-MB-17_S1_L005	54472	G	A	SNM	G:C > A:T	FALSE
Lb. acidophilus	La_MA_17	9105-MB-17_S1_L005	89900	C	T	SNM	G:C > A:T	FALSE
Lb. acidophilus	La_MA_17	9105-MB-17_S1_L005	181216	C	T	SNM	G:C > A:T	FALSE
Lb. acidophilus	La_MA_17	9105-MB-17_S1_L005	241231	C	T	SNM	G:C > A:T	FALSE
Lb. acidophilus	La_MA_17	9105-MB-17_S1_L005	310498	G	A	SNM	G:C > A:T	FALSE
Lb. acidophilus	La_MA_17	9105-MB-17_S1_L005	322911	G	A	SNM	G:C > A:T	FALSE
Lb. acidophilus	La_MA_17	9105-MB-17_S1_L005	323381	A	G	SNM	A:T > G:C	FALSE
Lb. acidophilus	La_MA_17	9105-MB-17_S1_L005	348396	C	CT	INS	NA	NA
Lb. acidophilus	La_MA_17	9105-MB-17_S1_L005	350887	T	C	SNM	A:T > G:C	FALSE
Lb. acidophilus	La_MA_17	9105-MB-17_S1_L005	391063	G	A	SNM	G:C > A:T	FALSE
Lb. acidophilus	La_MA_17	9105-MB-17_S1_L005	537552	G	A	SNM	G:C > A:T	FALSE
Lb. acidophilus	La_MA_17	9105-MB-17_S1_L005	582365	T	C	SNM	A:T > G:C	FALSE
Lb. acidophilus	La_MA_17	9105-MB-17_S1_L005	672380	C	T	SNM	G:C > A:T	FALSE
Lb. acidophilus	La_MA_17	9105-MB-17_S1_L005	677201	C	T	SNM	G:C > A:T	FALSE
Lb. acidophilus	La_MA_17	9105-MB-17_S1_L005	695506	T	C	SNM	A:T > G:C	FALSE
Lb. acidophilus	La_MA_17	9105-MB-17_S1_L005	701023	C	T	SNM	G:C > A:T	FALSE
Lb. acidophilus	La_MA_17	9105-MB-17_S1_L005	701245	A	AG	INS	NA	NA
Lb. acidophilus	La_MA_17	9105-MB-17_S1_L005	754018	TA	T	DEL	NA	NA
Lb. acidophilus	La_MA_17	9105-MB-17_S1_L005	767196	C	T	SNM	G:C > A:T	FALSE
Lb. acidophilus	La_MA_17	9105-MB-17_S1_L005	915180	A	T	SNM	A:T > T:A	FALSE
Lb. acidophilus	La_MA_17	9105-MB-17_S1_L005	976239	C	CT	INS	NA	NA
Lb. acidophilus	La_MA_17	9105-MB-17_S1_L005	980506	G	GT	INS	NA	NA
Lb. acidophilus	La_MA_17	9105-MB-17_S1_L005	1030663	G	GA	INS	NA	NA
Lb. acidophilus	La_MA_17	9105-MB-17_S1_L005	1040628	A	G	SNM	A:T > G:C	FALSE
Lb. acidophilus	La_MA_17	9105-MB-17_S1_L005	1090350	G	A	SNM	G:C > A:T	FALSE
Lb. acidophilus	La_MA_17	9105-MB-17_S1_L005	1110198	C	T	SNM	G:C > A:T	FALSE
Lb. acidophilus	La_MA_17	9105-MB-17_S1_L005	1181393	T	C	SNM	A:T > G:C	FALSE
Lb. acidophilus	La_MA_17	9105-MB-17_S1_L005	1271023	A	G	SNM	A:T > G:C	FALSE
Lb. acidophilus	La_MA_17	9105-MB-17_S1_L005	1284641	A	G	SNM	A:T > G:C	FALSE
Lb. acidophilus	La_MA_17	9105-MB-17_S1_L005	1288913	CT	C	DEL	NA	NA
Lb. acidophilus	La_MA_17	9105-MB-17_S1_L005	1293250	G	A	SNM	G:C > A:T	FALSE
Lb. acidophilus	La_MA_17	9105-MB-17_S1_L005	1347582	C	T	SNM	G:C > A:T	FALSE
Lb. acidophilus	La_MA_17	9105-MB-17_S1_L005	1395968	G	A	SNM	G:C > A:T	FALSE
Lb. acidophilus	La_MA_17	9105-MB-17_S1_L005	1532921	CT	C	DEL	NA	NA
Lb. acidophilus	La_MA_17	9105-MB-17_S1_L005	1537101	G	A	SNM	G:C > A:T	FALSE
Lb. acidophilus	La_MA_17	9105-MB-17_S1_L005	1620085	AT	A	DEL	NA	NA
Lb. acidophilus	La_MA_17	9105-MB-17_S1_L005	1627963	C	T	SNM	G:C > A:T	TRUE
Lb. acidophilus	La_MA_17	9105-MB-17_S1_L005	1627964	T	G	SNM	A:T > C:G	TRUE
Lb. acidophilus	La_MA_17	9105-MB-17_S1_L005	1669448	C	T	SNM	G:C > A:T	FALSE
Lb. acidophilus	La_MA_17	9105-MB-17_S1_L005	1675300	A	G	SNM	A:T > G:C	FALSE
Lb. acidophilus	La_MA_17	9105-MB-17_S1_L005	1775136	G	A	SNM	G:C > A:T	FALSE
Lb. acidophilus	La_MA_17	9105-MB-17_S1_L005	1792371	T	C	SNM	A:T > G:C	FALSE
Lb. acidophilus	La_MA_17	9105-MB-17_S1_L005	1801356	T	C	SNM	A:T > G:C	FALSE
Lb. acidophilus	La_MA_17	9105-MB-17_S1_L005	1812013	C	T	SNM	G:C > A:T	FALSE
Lb. acidophilus	La_MA_17	9105-MB-17_S1_L005	1883381	T	C	SNM	A:T > G:C	FALSE
Lb. acidophilus	La_MA_17	9105-MB-17_S1_L005	1890442	C	T	SNM	G:C > A:T	FALSE
Lb. acidophilus	La_MA_17	9105-MB-17_S1_L005	1899773	G	A	SNM	G:C > A:T	FALSE
Lb. acidophilus	La_MA_17	9105-MB-17_S1_L005	1919234	T	C	SNM	A:T > G:C	FALSE
Lb. acidophilus	La_MA_17	9105-MB-17_S1_L005	1953750	C	T	SNM	G:C > A:T	FALSE
Lb. acidophilus	La_MA_17	9105-MB-17_S1_L005	1956766	C	T	SNM	G:C > A:T	FALSE
Lb. acidophilus	La_MA_17	9105-MB-17_S1_L005	1971266	A	G	SNM	A:T > G:C	FALSE
Lb. acidophilus	La_MA_18	9105-MB-18_S1_L005	4513	T	C	SNM	A:T > G:C	FALSE
Lb. acidophilus	La_MA_18	9105-MB-18_S1_L005	9053	G	A	SNM	G:C > A:T	FALSE
Lb. acidophilus	La_MA_18	9105-MB-18_S1_L005	20454	T	C	SNM	A:T > G:C	FALSE
Lb. acidophilus	La_MA_18	9105-MB-18_S1_L005	37992	TA	T	DEL	NA	NA
Lb. acidophilus	La_MA_18	9105-MB-18_S1_L005	88521	T	C	SNM	A:T > G:C	FALSE
Lb. acidophilus	La_MA_18	9105-MB-18_S1_L005	177446	C	T	SNM	G:C > A:T	FALSE
Lb. acidophilus	La_MA_18	9105-MB-18_S1_L005	232570	T	C	SNM	A:T > G:C	FALSE
Lb. acidophilus	La_MA_18	9105-MB-18_S1_L005	257351	C	T	SNM	G:C > A:T	FALSE
Lb. acidophilus	La_MA_18	9105-MB-18_S1_L005	262959	T	C	SNM	A:T > G:C	FALSE
Lb. acidophilus	La_MA_18	9105-MB-18_S1_L005	275892	G	A	SNM	G:C > A:T	FALSE
Lb. acidophilus	La_MA_18	9105-MB-18_S1_L005	316033	G	A	SNM	G:C > A:T	FALSE
Lb. acidophilus	La_MA_18	9105-MB-18_S1_L005	319318	T	C	SNM	A:T > G:C	FALSE
Lb. acidophilus	La_MA_18	9105-MB-18_S1_L005	330829	A	G	SNM	A:T > G:C	FALSE
Lb. acidophilus	La_MA_18	9105-MB-18_S1_L005	472157	CT	C	DEL	NA	NA
Lb. acidophilus	La_MA_18	9105-MB-18_S1_L005	493505	T	A	SNM	A:T > T:A	FALSE
Lb. acidophilus	La_MA_18	9105-MB-18_S1_L005	521765	G	A	SNM	G:C > A:T	FALSE
Lb. acidophilus	La_MA_18	9105-MB-18_S1_L005	595052	G	A	SNM	G:C > A:T	FALSE
Lb. acidophilus	La_MA_18	9105-MB-18_S1_L005	643426	CA	C	DEL	NA	NA
Lb. acidophilus	La_MA_18	9105-MB-18_S1_L005	693917	T	C	SNM	A:T > G:C	FALSE
Lb. acidophilus	La_MA_18	9105-MB-18_S1_L005	741213	AG	A	DEL	NA	NA
Lb. acidophilus	La_MA_18	9105-MB-18_S1_L005	766653	C	T	SNM	G:C > A:T	FALSE
Lb. acidophilus	La_MA_18	9105-MB-18_S1_L005	784153	A	G	SNM	A:T > G:C	FALSE
Lb. acidophilus	La_MA_18	9105-MB-18_S1_L005	916926	C	T	SNM	G:C > A:T	FALSE
Lb. acidophilus	La_MA_18	9105-MB-18_S1_L005	974236	G	A	SNM	G:C > A:T	FALSE
Lb. acidophilus	La_MA_18	9105-MB-18_S1_L005	983677	A	G	SNM	A:T > G:C	FALSE
Lb. acidophilus	La_MA_18	9105-MB-18_S1_L005	1000636	T	A	SNM	A:T > T:A	TRUE
Lb. acidophilus	La_MA_18	9105-MB-18_S1_L005	1000645	T	G	SNM	A:T > C:G	TRUE
Lb. acidophilus	La_MA_18	9105-MB-18_S1_L005	1000652	A	T	SNM	A:T > T:A	TRUE
Lb. acidophilus	La_MA_18	9105-MB-18_S1_L005	1000657	G	A	SNM	G:C > A:T	TRUE
Lb. acidophilus	La_MA_18	9105-MB-18_S1_L005	1000663	A	T	SNM	A:T > T:A	TRUE
Lb. acidophilus	La_MA_18	9105-MB-18_S1_L005	1000667	G	A	SNM	G:C > A:T	TRUE
Lb. acidophilus	La_MA_18	9105-MB-18_S1_L005	1000669	T	C	SNM	A:T > G:C	TRUE
Lb. acidophilus	La_MA_18	9105-MB-18_S1_L005	1065387	T	A	SNM	A:T > T:A	FALSE
Lb. acidophilus	La_MA_18	9105-MB-18_S1_L005	1126722	A	G	SNM	A:T > G:C	FALSE
Lb. acidophilus	La_MA_18	9105-MB-18_S1_L005	1202439	T	C	SNM	A:T > G:C	FALSE
Lb. acidophilus	La_MA_18	9105-MB-18_S1_L005	1244484	C	T	SNM	G:C > A:T	FALSE
Lb. acidophilus	La_MA_18	9105-MB-18_S1_L005	1359170	C	CA	INS	NA	NA
Lb. acidophilus	La_MA_18	9105-MB-18_S1_L005	1380844	T	C	SNM	A:T > G:C	FALSE
Lb. acidophilus	La_MA_18	9105-MB-18_S1_L005	1417128	CT	C	DEL	NA	NA
Lb. acidophilus	La_MA_18	9105-MB-18_S1_L005	1477407	TA	T	DEL	NA	NA
Lb. acidophilus	La_MA_18	9105-MB-18_S1_L005	1512520	C	T	SNM	G:C > A:T	FALSE
Lb. acidophilus	La_MA_18	9105-MB-18_S1_L005	1628609	A	G	SNM	A:T > G:C	FALSE
Lb. acidophilus	La_MA_18	9105-MB-18_S1_L005	1628704	T	C	SNM	A:T > G:C	FALSE
Lb. acidophilus	La_MA_18	9105-MB-18_S1_L005	1689511	C	T	SNM	G:C > A:T	FALSE
Lb. acidophilus	La_MA_18	9105-MB-18_S1_L005	1715319	C	T	SNM	G:C > A:T	FALSE
Lb. acidophilus	La_MA_18	9105-MB-18_S1_L005	1858443	T	C	SNM	A:T > G:C	FALSE
Lb. acidophilus	La_MA_18	9105-MB-18_S1_L005	1869957	T	C	SNM	A:T > G:C	FALSE
Lb. acidophilus	La_MA_18	9105-MB-18_S1_L005	1879307	TA	T	DEL	NA	NA
Lb. acidophilus	La_MA_18	9105-MB-18_S1_L005	1916907	CT	C	DEL	NA	NA
Lb. acidophilus	La_MA_18	9105-MB-18_S1_L005	1917444	AT	A	DEL	NA	NA
Lb. acidophilus	La_MA_18	9105-MB-18_S1_L005	1928425	G	A	SNM	G:C > A:T	FALSE
Lb. acidophilus	La_MA_18	9105-MB-18_S1_L005	1942666	C	T	SNM	G:C > A:T	FALSE
Lb. acidophilus	La_MA_18	9105-MB-18_S1_L005	1954437	G	A	SNM	G:C > A:T	FALSE
Lb. acidophilus	La_MA_18	9105-MB-18_S1_L005	1957250	G	A	SNM	G:C > A:T	FALSE
Lb. acidophilus	La_MA_18	9105-MB-18_S1_L005	1971394	C	T	SNM	G:C > A:T	FALSE
Lb. acidophilus	La_MA_21	9105-MB-21_S1_L005	5429	G	A	SNM	G:C > A:T	FALSE
Lb. acidophilus	La_MA_21	9105-MB-21_S1_L005	22818	C	T	SNM	G:C > A:T	FALSE
Lb. acidophilus	La_MA_21	9105-MB-21_S1_L005	33739	G	A	SNM	G:C > A:T	FALSE
Lb. acidophilus	La_MA_21	9105-MB-21_S1_L005	36449	C	T	SNM	G:C > A:T	FALSE
Lb. acidophilus	La_MA_21	9105-MB-21_S1_L005	90961	C	T	SNM	G:C > A:T	FALSE
Lb. acidophilus	La_MA_21	9105-MB-21_S1_L005	99763	G	A	SNM	G:C > A:T	FALSE
Lb. acidophilus	La_MA_21	9105-MB-21_S1_L005	139051	A	G	SNM	A:T > G:C	FALSE
Lb. acidophilus	La_MA_21	9105-MB-21_S1_L005	141131	G	A	SNM	G:C > A:T	FALSE
Lb. acidophilus	La_MA_21	9105-MB-21_S1_L005	145110	G	A	SNM	G:C > A:T	FALSE
Lb. acidophilus	La_MA_21	9105-MB-21_S1_L005	147742	A	G	SNM	A:T > G:C	FALSE
Lb. acidophilus	La_MA_21	9105-MB-21_S1_L005	234345	C	T	SNM	G:C > A:T	FALSE
Lb. acidophilus	La_MA_21	9105-MB-21_S1_L005	255223	G	A	SNM	G:C > A:T	FALSE
Lb. acidophilus	La_MA_21	9105-MB-21_S1_L005	310633	C	T	SNM	G:C > A:T	FALSE
Lb. acidophilus	La_MA_21	9105-MB-21_S1_L005	315502	C	T	SNM	G:C > A:T	FALSE
Lb. acidophilus	La_MA_21	9105-MB-21_S1_L005	319438	C	T	SNM	G:C > A:T	FALSE
Lb. acidophilus	La_MA_21	9105-MB-21_S1_L005	335801	C	T	SNM	G:C > A:T	FALSE
Lb. acidophilus	La_MA_21	9105-MB-21_S1_L005	340058	C	T	SNM	G:C > A:T	FALSE
Lb. acidophilus	La_MA_21	9105-MB-21_S1_L005	365167	T	C	SNM	A:T > G:C	FALSE
Lb. acidophilus	La_MA_21	9105-MB-21_S1_L005	376553	T	TA	INS	NA	NA
Lb. acidophilus	La_MA_21	9105-MB-21_S1_L005	422181	TA	T	DEL	NA	NA
Lb. acidophilus	La_MA_21	9105-MB-21_S1_L005	427952	C	T	SNM	G:C > A:T	FALSE
Lb. acidophilus	La_MA_21	9105-MB-21_S1_L005	446059	C	T	SNM	G:C > A:T	FALSE
Lb. acidophilus	La_MA_21	9105-MB-21_S1_L005	550456	C	T	SNM	G:C > A:T	FALSE
Lb. acidophilus	La_MA_21	9105-MB-21_S1_L005	601287	G	A	SNM	G:C > A:T	FALSE
Lb. acidophilus	La_MA_21	9105-MB-21_S1_L005	693042	C	T	SNM	G:C > A:T	FALSE
Lb. acidophilus	La_MA_21	9105-MB-21_S1_L005	710788	G	A	SNM	G:C > A:T	FALSE
Lb. acidophilus	La_MA_21	9105-MB-21_S1_L005	721279	A	G	SNM	A:T > G:C	FALSE
Lb. acidophilus	La_MA_21	9105-MB-21_S1_L005	812444	G	A	SNM	G:C > A:T	FALSE
Lb. acidophilus	La_MA_21	9105-MB-21_S1_L005	830553	G	A	SNM	G:C > A:T	FALSE
Lb. acidophilus	La_MA_21	9105-MB-21_S1_L005	836732	A	T	SNM	A:T > T:A	FALSE
Lb. acidophilus	La_MA_21	9105-MB-21_S1_L005	837644	G	A	SNM	G:C > A:T	FALSE
Lb. acidophilus	La_MA_21	9105-MB-21_S1_L005	859260	G	A	SNM	G:C > A:T	FALSE
Lb. acidophilus	La_MA_21	9105-MB-21_S1_L005	874217	A	G	SNM	A:T > G:C	FALSE
Lb. acidophilus	La_MA_21	9105-MB-21_S1_L005	880815	G	A	SNM	G:C > A:T	FALSE
Lb. acidophilus	La_MA_21	9105-MB-21_S1_L005	883394	C	CA	INS	NA	NA
Lb. acidophilus	La_MA_21	9105-MB-21_S1_L005	895140	C	T	SNM	G:C > A:T	FALSE
Lb. acidophilus	La_MA_21	9105-MB-21_S1_L005	904720	C	T	SNM	G:C > A:T	FALSE
Lb. acidophilus	La_MA_21	9105-MB-21_S1_L005	948981	T	C	SNM	A:T > G:C	FALSE
Lb. acidophilus	La_MA_21	9105-MB-21_S1_L005	952800	CT	C	DEL	NA	NA
Lb. acidophilus	La_MA_21	9105-MB-21_S1_L005	963499	T	C	SNM	A:T > G:C	FALSE
Lb. acidophilus	La_MA_21	9105-MB-21_S1_L005	1023498	T	C	SNM	A:T > G:C	FALSE
Lb. acidophilus	La_MA_21	9105-MB-21_S1_L005	1041561	G	A	SNM	G:C > A:T	FALSE
Lb. acidophilus	La_MA_21	9105-MB-21_S1_L005	1110128	A	G	SNM	A:T > G:C	FALSE
Lb. acidophilus	La_MA_21	9105-MB-21_S1_L005	1162983	G	A	SNM	G:C > A:T	FALSE
Lb. acidophilus	La_MA_21	9105-MB-21_S1_L005	1168641	G	A	SNM	G:C > A:T	FALSE
Lb. acidophilus	La_MA_21	9105-MB-21_S1_L005	1196621	C	T	SNM	G:C > A:T	FALSE
Lb. acidophilus	La_MA_21	9105-MB-21_S1_L005	1236532	A	G	SNM	A:T > G:C	FALSE
Lb. acidophilus	La_MA_21	9105-MB-21_S1_L005	1248901	A	G	SNM	A:T > G:C	FALSE
Lb. acidophilus	La_MA_21	9105-MB-21_S1_L005	1284120	C	T	SNM	G:C > A:T	FALSE
Lb. acidophilus	La_MA_21	9105-MB-21_S1_L005	1297884	C	T	SNM	G:C > A:T	FALSE
Lb. acidophilus	La_MA_21	9105-MB-21_S1_L005	1308778	G	GC	INS	NA	NA
Lb. acidophilus	La_MA_21	9105-MB-21_S1_L005	1326011	A	G	SNM	A:T > G:C	FALSE
Lb. acidophilus	La_MA_21	9105-MB-21_S1_L005	1359170	C	CA	INS	NA	NA
Lb. acidophilus	La_MA_21	9105-MB-21_S1_L005	1372355	TA	T	DEL	NA	NA
Lb. acidophilus	La_MA_21	9105-MB-21_S1_L005	1399266	T	C	SNM	A:T > G:C	FALSE
Lb. acidophilus	La_MA_21	9105-MB-21_S1_L005	1420479	C	T	SNM	G:C > A:T	FALSE
Lb. acidophilus	La_MA_21	9105-MB-21_S1_L005	1431246	C	T	SNM	G:C > A:T	FALSE
Lb. acidophilus	La_MA_21	9105-MB-21_S1_L005	1435550	C	T	SNM	G:C > A:T	FALSE
Lb. acidophilus	La_MA_21	9105-MB-21_S1_L005	1440155	G	A	SNM	G:C > A:T	FALSE
Lb. acidophilus	La_MA_21	9105-MB-21_S1_L005	1482530	G	A	SNM	G:C > A:T	FALSE
Lb. acidophilus	La_MA_21	9105-MB-21_S1_L005	1540540	G	A	SNM	G:C > A:T	FALSE
Lb. acidophilus	La_MA_21	9105-MB-21_S1_L005	1555120	G	A	SNM	G:C > A:T	FALSE
Lb. acidophilus	La_MA_21	9105-MB-21_S1_L005	1581096	G	A	SNM	G:C > A:T	FALSE
Lb. acidophilus	La_MA_21	9105-MB-21_S1_L005	1605172	G	A	SNM	G:C > A:T	FALSE
Lb. acidophilus	La_MA_21	9105-MB-21_S1_L005	1606833	A	G	SNM	A:T > G:C	FALSE
Lb. acidophilus	La_MA_21	9105-MB-21_S1_L005	1627332	T	C	SNM	A:T > G:C	FALSE
Lb. acidophilus	La_MA_21	9105-MB-21_S1_L005	1640725	C	T	SNM	G:C > A:T	FALSE
Lb. acidophilus	La_MA_21	9105-MB-21_S1_L005	1680953	C	T	SNM	G:C > A:T	FALSE
Lb. acidophilus	La_MA_21	9105-MB-21_S1_L005	1690636	C	T	SNM	G:C > A:T	FALSE
Lb. acidophilus	La_MA_21	9105-MB-21_S1_L005	1701166	G	A	SNM	G:C > A:T	FALSE
Lb. acidophilus	La_MA_21	9105-MB-21_S1_L005	1730209	C	T	SNM	G:C > A:T	FALSE
Lb. acidophilus	La_MA_21	9105-MB-21_S1_L005	1732642	CT	C	DEL	NA	NA
Lb. acidophilus	La_MA_21	9105-MB-21_S1_L005	1734227	T	C	SNM	A:T > G:C	FALSE
Lb. acidophilus	La_MA_21	9105-MB-21_S1_L005	1739150	GA	G	DEL	NA	NA
Lb. acidophilus	La_MA_21	9105-MB-21_S1_L005	1749598	G	A	SNM	G:C > A:T	FALSE
Lb. acidophilus	La_MA_21	9105-MB-21_S1_L005	1779345	C	T	SNM	G:C > A:T	FALSE
Lb. acidophilus	La_MA_21	9105-MB-21_S1_L005	1806617	CT	C	DEL	NA	NA
Lb. acidophilus	La_MA_21	9105-MB-21_S1_L005	1822936	T	C	SNM	A:T > G:C	FALSE
Lb. acidophilus	La_MA_21	9105-MB-21_S1_L005	1839921	G	A	SNM	G:C > A:T	FALSE
Lb. acidophilus	La_MA_21	9105-MB-21_S1_L005	1840583	C	T	SNM	G:C > A:T	FALSE
Lb. acidophilus	La_MA_21	9105-MB-21_S1_L005	1862534	G	A	SNM	G:C > A:T	FALSE
Lb. acidophilus	La_MA_21	9105-MB-21_S1_L005	1868558	C	T	SNM	G:C > A:T	FALSE
Lb. acidophilus	La_MA_21	9105-MB-21_S1_L005	1889962	G	A	SNM	G:C > A:T	FALSE
Lb. acidophilus	La_MA_21	9105-MB-21_S1_L005	1904302	TA	T	DEL	NA	NA
Lb. acidophilus	La_MA_21	9105-MB-21_S1_L005	1908026	C	T	SNM	G:C > A:T	FALSE
Lb. acidophilus	La_MA_21	9105-MB-21_S1_L005	1931462	G	A	SNM	G:C > A:T	FALSE
Lb. acidophilus	La_MA_21	9105-MB-21_S1_L005	1933056	G	A	SNM	G:C > A:T	FALSE
Lb. acidophilus	La_MA_21	9105-MB-21_S1_L005	1937753	TA	T	DEL	NA	NA
Lb. acidophilus	La_MA_21	9105-MB-21_S1_L005	1941196	C	T	SNM	G:C > A:T	FALSE
Lb. acidophilus	La_MA_21	9105-MB-21_S1_L005	1949572	T	C	SNM	A:T > G:C	FALSE
Lb. acidophilus	La_MA_21	9105-MB-21_S1_L005	1952893	G	A	SNM	G:C > A:T	FALSE
Lb. acidophilus	La_MA_21	9105-MB-21_S1_L005	1956327	G	A	SNM	G:C > A:T	FALSE
Lb. acidophilus	La_MA_21	9105-MB-21_S1_L005	1962529	C	T	SNM	G:C > A:T	FALSE
Lb. acidophilus	La_MA_21	9105-MB-21_S1_L005	1963649	C	T	SNM	G:C > A:T	FALSE
Lb. acidophilus	La_MA_21	9105-MB-21_S1_L005	1969568	C	T	SNM	G:C > A:T	FALSE
Lb. acidophilus	La_MA_21	9105-MB-21_S1_L005	1976950	C	T	SNM	G:C > A:T	FALSE
Lb. acidophilus	La_MA_21	9105-MB-21_S1_L005	1977987	G	A	SNM	G:C > A:T	FALSE
Lb. acidophilus	La_MA_22	9105-MB-22_S1_L005	20063	A	G	SNM	A:T > G:C	FALSE
Lb. acidophilus	La_MA_22	9105-MB-22_S1_L005	30758	A	G	SNM	A:T > G:C	FALSE
Lb. acidophilus	La_MA_22	9105-MB-22_S1_L005	40104	G	A	SNM	G:C > A:T	FALSE
Lb. acidophilus	La_MA_22	9105-MB-22_S1_L005	41509	AT	A	DEL	NA	NA
Lb. acidophilus	La_MA_22	9105-MB-22_S1_L005	107634	G	A	SNM	G:C > A:T	FALSE
Lb. acidophilus	La_MA_22	9105-MB-22_S1_L005	108615	G	A	SNM	G:C > A:T	FALSE
Lb. acidophilus	La_MA_22	9105-MB-22_S1_L005	137445	A	G	SNM	A:T > G:C	FALSE
Lb. acidophilus	La_MA_22	9105-MB-22_S1_L005	257884	T	C	SNM	A:T > G:C	FALSE
Lb. acidophilus	La_MA_22	9105-MB-22_S1_L005	273327	C	T	SNM	G:C > A:T	FALSE
Lb. acidophilus	La_MA_22	9105-MB-22_S1_L005	298287	G	A	SNM	G:C > A:T	FALSE
Lb. acidophilus	La_MA_22	9105-MB-22_S1_L005	345553	C	T	SNM	G:C > A:T	FALSE
Lb. acidophilus	La_MA_22	9105-MB-22_S1_L005	346381	C	T	SNM	G:C > A:T	FALSE
Lb. acidophilus	La_MA_22	9105-MB-22_S1_L005	461677	A	T	SNM	A:T > T:A	FALSE
Lb. acidophilus	La_MA_22	9105-MB-22_S1_L005	504087	T	C	SNM	A:T > G:C	FALSE
Lb. acidophilus	La_MA_22	9105-MB-22_S1_L005	539567	C	T	SNM	G:C > A:T	FALSE
Lb. acidophilus	La_MA_22	9105-MB-22_S1_L005	569435	AT	A	DEL	NA	NA
Lb. acidophilus	La_MA_22	9105-MB-22_S1_L005	586148	GA	G	DEL	NA	NA
Lb. acidophilus	La_MA_22	9105-MB-22_S1_L005	731142	TA	T	DEL	NA	NA
Lb. acidophilus	La_MA_22	9105-MB-22_S1_L005	740046	G	A	SNM	G:C > A:T	FALSE
Lb. acidophilus	La_MA_22	9105-MB-22_S1_L005	740231	C	T	SNM	G:C > A:T	FALSE
Lb. acidophilus	La_MA_22	9105-MB-22_S1_L005	759109	G	A	SNM	G:C > A:T	FALSE
Lb. acidophilus	La_MA_22	9105-MB-22_S1_L005	817188	CT	C	DEL	NA	NA
Lb. acidophilus	La_MA_22	9105-MB-22_S1_L005	868346	A	G	SNM	A:T > G:C	FALSE
Lb. acidophilus	La_MA_22	9105-MB-22_S1_L005	926203	A	AT	INS	NA	NA
Lb. acidophilus	La_MA_22	9105-MB-22_S1_L005	950840	GT	G	DEL	NA	NA
Lb. acidophilus	La_MA_22	9105-MB-22_S1_L005	1010459	CT	C	DEL	NA	NA
Lb. acidophilus	La_MA_22	9105-MB-22_S1_L005	1136865	A	G	SNM	A:T > G:C	FALSE
Lb. acidophilus	La_MA_22	9105-MB-22_S1_L005	1148663	C	T	SNM	G:C > A:T	FALSE
Lb. acidophilus	La_MA_22	9105-MB-22_S1_L005	1162210	T	C	SNM	A:T > G:C	FALSE
Lb. acidophilus	La_MA_22	9105-MB-22_S1_L005	1317105	C	T	SNM	G:C > A:T	FALSE
Lb. acidophilus	La_MA_22	9105-MB-22_S1_L005	1359170	C	CA	INS	NA	NA
Lb. acidophilus	La_MA_22	9105-MB-22_S1_L005	1448160	G	A	SNM	G:C > A:T	FALSE
Lb. acidophilus	La_MA_22	9105-MB-22_S1_L005	1525693	G	A	SNM	G:C > A:T	FALSE
Lb. acidophilus	La_MA_22	9105-MB-22_S1_L005	1567604	CT	C	DEL	NA	NA
Lb. acidophilus	La_MA_22	9105-MB-22_S1_L005	1587035	A	G	SNM	A:T > G:C	FALSE
Lb. acidophilus	La_MA_22	9105-MB-22_S1_L005	1588332	G	A	SNM	G:C > A:T	FALSE
Lb. acidophilus	La_MA_22	9105-MB-22_S1_L005	1597436	G	A	SNM	G:C > A:T	FALSE
Lb. acidophilus	La_MA_22	9105-MB-22_S1_L005	1636685	T	C	SNM	A:T > G:C	FALSE
Lb. acidophilus	La_MA_22	9105-MB-22_S1_L005	1651807	TA	T	DEL	NA	NA
Lb. acidophilus	La_MA_22	9105-MB-22_S1_L005	1687665	A	G	SNM	A:T > G:C	FALSE
Lb. acidophilus	La_MA_22	9105-MB-22_S1_L005	1726238	T	C	SNM	A:T > G:C	FALSE
Lb. acidophilus	La_MA_22	9105-MB-22_S1_L005	1808803	A	G	SNM	A:T > G:C	FALSE
Lb. acidophilus	La_MA_22	9105-MB-22_S1_L005	1812774	G	A	SNM	G:C > A:T	FALSE
Lb. acidophilus	La_MA_22	9105-MB-22_S1_L005	1873598	CA	C	DEL	NA	NA
Lb. acidophilus	La_MA_22	9105-MB-22_S1_L005	1896253	G	A	SNM	G:C > A:T	FALSE
Lb. acidophilus	La_MA_22	9105-MB-22_S1_L005	1934925	G	A	SNM	G:C > A:T	FALSE
Lb. acidophilus	La_MA_22	9105-MB-22_S1_L005	1937732	G	A	SNM	G:C > A:T	FALSE
Lb. acidophilus	La_MA_22	9105-MB-22_S1_L005	1938501	G	GA	INS	NA	NA
Lb. acidophilus	La_MA_23	9105-MB-23_S1_L005	12518	G	A	SNM	G:C > A:T	FALSE
Lb. acidophilus	La_MA_23	9105-MB-23_S1_L005	30506	C	T	SNM	G:C > A:T	FALSE
Lb. acidophilus	La_MA_23	9105-MB-23_S1_L005	49369	C	T	SNM	G:C > A:T	FALSE
Lb. acidophilus	La_MA_23	9105-MB-23_S1_L005	80785	T	A	SNM	A:T > T:A	FALSE
Lb. acidophilus	La_MA_23	9105-MB-23_S1_L005	86502	T	TA	INS	NA	NA
Lb. acidophilus	La_MA_23	9105-MB-23_S1_L005	195719	A	G	SNM	A:T > G:C	FALSE
Lb. acidophilus	La_MA_23	9105-MB-23_S1_L005	212049	G	A	SNM	G:C > A:T	FALSE
Lb. acidophilus	La_MA_23	9105-MB-23_S1_L005	229048	GT	G	DEL	NA	NA
Lb. acidophilus	La_MA_23	9105-MB-23_S1_L005	384956	C	T	SNM	G:C > A:T	FALSE
Lb. acidophilus	La_MA_23	9105-MB-23_S1_L005	431558	C	CT	INS	NA	NA
Lb. acidophilus	La_MA_23	9105-MB-23_S1_L005	498473	C	T	SNM	G:C > A:T	FALSE
Lb. acidophilus	La_MA_23	9105-MB-23_S1_L005	578201	G	A	SNM	G:C > A:T	FALSE
Lb. acidophilus	La_MA_23	9105-MB-23_S1_L005	642271	G	A	SNM	G:C > A:T	FALSE
Lb. acidophilus	La_MA_23	9105-MB-23_S1_L005	667907	G	A	SNM	G:C > A:T	FALSE
Lb. acidophilus	La_MA_23	9105-MB-23_S1_L005	691351	C	T	SNM	G:C > A:T	FALSE
Lb. acidophilus	La_MA_23	9105-MB-23_S1_L005	701510	T	C	SNM	A:T > G:C	FALSE
Lb. acidophilus	La_MA_23	9105-MB-23_S1_L005	754556	T	C	SNM	A:T > G:C	FALSE
Lb. acidophilus	La_MA_23	9105-MB-23_S1_L005	850564	C	T	SNM	G:C > A:T	FALSE
Lb. acidophilus	La_MA_23	9105-MB-23_S1_L005	908556	T	C	SNM	A:T > G:C	FALSE
Lb. acidophilus	La_MA_23	9105-MB-23_S1_L005	910628	AT	A	DEL	NA	NA
Lb. acidophilus	La_MA_23	9105-MB-23_S1_L005	919499	T	C	SNM	A:T > G:C	FALSE
Lb. acidophilus	La_MA_23	9105-MB-23_S1_L005	1000628	TATCCAACTG	T	DEL	NA	NA
Lb. acidophilus	La_MA_23	9105-MB-23_S1_L005	1025814	G	A	SNM	G:C > A:T	FALSE
Lb. acidophilus	La_MA_23	9105-MB-23_S1_L005	1054807	G	A	SNM	G:C > A:T	FALSE
Lb. acidophilus	La_MA_23	9105-MB-23_S1_L005	1057670	A	G	SNM	A:T > G:C	FALSE
Lb. acidophilus	La_MA_23	9105-MB-23_S1_L005	1118523	T	TA	INS	NA	NA
Lb. acidophilus	La_MA_23	9105-MB-23_S1_L005	1123786	G	A	SNM	G:C > A:T	FALSE
Lb. acidophilus	La_MA_23	9105-MB-23_S1_L005	1125273	A	AT	INS	NA	NA
Lb. acidophilus	La_MA_23	9105-MB-23_S1_L005	1172099	CT	C	DEL	NA	NA
Lb. acidophilus	La_MA_23	9105-MB-23_S1_L005	1228210	A	G	SNM	A:T > G:C	FALSE
Lb. acidophilus	La_MA_23	9105-MB-23_S1_L005	1240018	AT	A	DEL	NA	NA
Lb. acidophilus	La_MA_23	9105-MB-23_S1_L005	1253132	C	T	SNM	G:C > A:T	FALSE
Lb. acidophilus	La_MA_23	9105-MB-23_S1_L005	1297167	CT	C	DEL	NA	NA
Lb. acidophilus	La_MA_23	9105-MB-23_S1_L005	1351252	C	T	SNM	G:C > A:T	FALSE
Lb. acidophilus	La_MA_23	9105-MB-23_S1_L005	1458881	CT	C	DEL	NA	NA
Lb. acidophilus	La_MA_23	9105-MB-23_S1_L005	1557064	AC	A	DEL	NA	NA
Lb. acidophilus	La_MA_23	9105-MB-23_S1_L005	1605148	A	G	SNM	A:T > G:C	FALSE
Lb. acidophilus	La_MA_23	9105-MB-23_S1_L005	1636421	G	A	SNM	G:C > A:T	FALSE
Lb. acidophilus	La_MA_23	9105-MB-23_S1_L005	1661828	AT	A	DEL	NA	NA
Lb. acidophilus	La_MA_23	9105-MB-23_S1_L005	1666343	A	G	SNM	A:T > G:C	FALSE
Lb. acidophilus	La_MA_23	9105-MB-23_S1_L005	1670445	G	GA	INS	NA	NA
Lb. acidophilus	La_MA_23	9105-MB-23_S1_L005	1779613	T	C	SNM	A:T > G:C	FALSE
Lb. acidophilus	La_MA_23	9105-MB-23_S1_L005	1809506	C	T	SNM	G:C > A:T	FALSE
Lb. acidophilus	La_MA_23	9105-MB-23_S1_L005	1811922	A	G	SNM	A:T > G:C	FALSE
Lb. acidophilus	La_MA_23	9105-MB-23_S1_L005	1815054	CT	C	DEL	NA	NA
Lb. acidophilus	La_MA_23	9105-MB-23_S1_L005	1837166	C	T	SNM	G:C > A:T	FALSE
Lb. acidophilus	La_MA_23	9105-MB-23_S1_L005	1865424	G	A	SNM	G:C > A:T	FALSE
Lb. acidophilus	La_MA_23	9105-MB-23_S1_L005	1885327	A	G	SNM	A:T > G:C	FALSE
Lb. acidophilus	La_MA_23	9105-MB-23_S1_L005	1888542	C	A	SNM	G:C > T:A	FALSE
Lb. acidophilus	La_MA_23	9105-MB-23_S1_L005	1896875	C	CT	INS	NA	NA
Lb. acidophilus	La_MA_23	9105-MB-23_S1_L005	1901453	G	A	SNM	G:C > A:T	FALSE
Lb. acidophilus	La_MA_23	9105-MB-23_S1_L005	1928568	C	T	SNM	G:C > A:T	FALSE
Lb. acidophilus	La_MA_23	9105-MB-23_S1_L005	1932926	C	T	SNM	G:C > A:T	FALSE
Lb. acidophilus	La_MA_23	9105-MB-23_S1_L005	1940943	C	T	SNM	G:C > A:T	FALSE
Lb. acidophilus	La_MA_23	9105-MB-23_S1_L005	1955171	C	T	SNM	G:C > A:T	FALSE
Lb. acidophilus	La_MA_24	9105-MB-24_S1_L005	13018	G	A	SNM	G:C > A:T	FALSE
Lb. acidophilus	La_MA_24	9105-MB-24_S1_L005	22887	G	A	SNM	G:C > A:T	FALSE
Lb. acidophilus	La_MA_24	9105-MB-24_S1_L005	32796	GA	G	DEL	NA	NA
Lb. acidophilus	La_MA_24	9105-MB-24_S1_L005	67267	CT	C	DEL	NA	NA
Lb. acidophilus	La_MA_24	9105-MB-24_S1_L005	79191	C	T	SNM	G:C > A:T	FALSE
Lb. acidophilus	La_MA_24	9105-MB-24_S1_L005	86840	G	A	SNM	G:C > A:T	FALSE
Lb. acidophilus	La_MA_24	9105-MB-24_S1_L005	88187	G	A	SNM	G:C > A:T	FALSE
Lb. acidophilus	La_MA_24	9105-MB-24_S1_L005	90961	C	T	SNM	G:C > A:T	FALSE
Lb. acidophilus	La_MA_24	9105-MB-24_S1_L005	145110	G	A	SNM	G:C > A:T	FALSE
Lb. acidophilus	La_MA_24	9105-MB-24_S1_L005	171741	G	A	SNM	G:C > A:T	FALSE
Lb. acidophilus	La_MA_24	9105-MB-24_S1_L005	201419	G	A	SNM	G:C > A:T	FALSE
Lb. acidophilus	La_MA_24	9105-MB-24_S1_L005	307426	C	CT	INS	NA	NA
Lb. acidophilus	La_MA_24	9105-MB-24_S1_L005	422181	TA	T	DEL	NA	NA
Lb. acidophilus	La_MA_24	9105-MB-24_S1_L005	439336	A	G	SNM	A:T > G:C	FALSE
Lb. acidophilus	La_MA_24	9105-MB-24_S1_L005	587676	A	G	SNM	A:T > G:C	FALSE
Lb. acidophilus	La_MA_24	9105-MB-24_S1_L005	743078	G	A	SNM	G:C > A:T	FALSE
Lb. acidophilus	La_MA_24	9105-MB-24_S1_L005	836732	A	T	SNM	A:T > T:A	FALSE
Lb. acidophilus	La_MA_24	9105-MB-24_S1_L005	864766	G	A	SNM	G:C > A:T	FALSE
Lb. acidophilus	La_MA_24	9105-MB-24_S1_L005	874217	A	G	SNM	A:T > G:C	FALSE
Lb. acidophilus	La_MA_24	9105-MB-24_S1_L005	883746	G	A	SNM	G:C > A:T	FALSE
Lb. acidophilus	La_MA_24	9105-MB-24_S1_L005	927302	G	A	SNM	G:C > A:T	FALSE
Lb. acidophilus	La_MA_24	9105-MB-24_S1_L005	970463	TA	T	DEL	NA	NA
Lb. acidophilus	La_MA_24	9105-MB-24_S1_L005	977811	T	G	SNM	A:T > C:G	FALSE
Lb. acidophilus	La_MA_24	9105-MB-24_S1_L005	1070902	C	T	SNM	G:C > A:T	FALSE
Lb. acidophilus	La_MA_24	9105-MB-24_S1_L005	1082272	AT	A	DEL	NA	NA
Lb. acidophilus	La_MA_24	9105-MB-24_S1_L005	1157015	G	A	SNM	G:C > A:T	FALSE
Lb. acidophilus	La_MA_24	9105-MB-24_S1_L005	1180676	T	C	SNM	A:T > G:C	FALSE
Lb. acidophilus	La_MA_24	9105-MB-24_S1_L005	1222229	C	T	SNM	G:C > A:T	FALSE
Lb. acidophilus	La_MA_24	9105-MB-24_S1_L005	1225072	C	T	SNM	G:C > A:T	FALSE
Lb. acidophilus	La_MA_24	9105-MB-24_S1_L005	1247090	C	T	SNM	G:C > A:T	FALSE
Lb. acidophilus	La_MA_24	9105-MB-24_S1_L005	1359170	C	CA	INS	NA	NA
Lb. acidophilus	La_MA_24	9105-MB-24_S1_L005	1453999	CA	C	DEL	NA	NA
Lb. acidophilus	La_MA_24	9105-MB-24_S1_L005	1599170	G	A	SNM	G:C > A:T	FALSE
Lb. acidophilus	La_MA_24	9105-MB-24_S1_L005	1623262	C	T	SNM	G:C > A:T	FALSE
Lb. acidophilus	La_MA_24	9105-MB-24_S1_L005	1692103	G	GT	INS	NA	NA
Lb. acidophilus	La_MA_24	9105-MB-24_S1_L005	1739150	GA	G	DEL	NA	NA
Lb. acidophilus	La_MA_24	9105-MB-24_S1_L005	1744940	TA	T	DEL	NA	NA
Lb. acidophilus	La_MA_24	9105-MB-24_S1_L005	1769985	C	T	SNM	G:C > A:T	FALSE
Lb. acidophilus	La_MA_24	9105-MB-24_S1_L005	1777527	T	C	SNM	A:T > G:C	FALSE
Lb. acidophilus	La_MA_24	9105-MB-24_S1_L005	1803232	G	A	SNM	G:C > A:T	FALSE
Lb. acidophilus	La_MA_24	9105-MB-24_S1_L005	1822936	T	C	SNM	A:T > G:C	FALSE
Lb. acidophilus	La_MA_24	9105-MB-24_S1_L005	1862534	G	A	SNM	G:C > A:T	FALSE
Lb. acidophilus	La_MA_24	9105-MB-24_S1_L005	1872296	C	T	SNM	G:C > A:T	FALSE
Lb. acidophilus	La_MA_24	9105-MB-24_S1_L005	1874169	A	G	SNM	A:T > G:C	FALSE
Lb. acidophilus	La_MA_24	9105-MB-24_S1_L005	1893179	C	T	SNM	G:C > A:T	FALSE
Lb. acidophilus	La_MA_24	9105-MB-24_S1_L005	1898507	C	T	SNM	G:C > A:T	FALSE
Lb. acidophilus	La_MA_24	9105-MB-24_S1_L005	1933570	C	T	SNM	G:C > A:T	FALSE
Lb. acidophilus	La_MA_24	9105-MB-24_S1_L005	1935867	C	T	SNM	G:C > A:T	FALSE
Lb. acidophilus	La_MA_24	9105-MB-24_S1_L005	1937753	TA	T	DEL	NA	NA
Lb. acidophilus	La_MA_24	9105-MB-24_S1_L005	1963602	C	T	SNM	G:C > A:T	FALSE
Lb. acidophilus	La_MA_24	9105-MB-24_S1_L005	1978341	G	A	SNM	G:C > A:T	FALSE
Lb. acidophilus	La_MA_25	9105-MB-25_S1_L005	21103	A	G	SNM	A:T > G:C	FALSE
Lb. acidophilus	La_MA_25	9105-MB-25_S1_L005	44938	C	T	SNM	G:C > A:T	FALSE
Lb. acidophilus	La_MA_25	9105-MB-25_S1_L005	53550	A	T	SNM	A:T > T:A	FALSE
Lb. acidophilus	La_MA_25	9105-MB-25_S1_L005	56434	C	T	SNM	G:C > A:T	FALSE
Lb. acidophilus	La_MA_25	9105-MB-25_S1_L005	72989	C	T	SNM	G:C > A:T	FALSE
Lb. acidophilus	La_MA_25	9105-MB-25_S1_L005	85096	CA	C	DEL	NA	NA
Lb. acidophilus	La_MA_25	9105-MB-25_S1_L005	87091	T	C	SNM	A:T > G:C	FALSE
Lb. acidophilus	La_MA_25	9105-MB-25_S1_L005	140162	C	T	SNM	G:C > A:T	FALSE
Lb. acidophilus	La_MA_25	9105-MB-25_S1_L005	156025	TA	T	DEL	NA	NA
Lb. acidophilus	La_MA_25	9105-MB-25_S1_L005	246628	G	A	SNM	G:C > A:T	FALSE
Lb. acidophilus	La_MA_25	9105-MB-25_S1_L005	274174	AT	A	DEL	NA	NA
Lb. acidophilus	La_MA_25	9105-MB-25_S1_L005	471695	T	C	SNM	A:T > G:C	FALSE
Lb. acidophilus	La_MA_25	9105-MB-25_S1_L005	492272	T	C	SNM	A:T > G:C	FALSE
Lb. acidophilus	La_MA_25	9105-MB-25_S1_L005	599993	A	G	SNM	A:T > G:C	FALSE
Lb. acidophilus	La_MA_25	9105-MB-25_S1_L005	644631	A	G	SNM	A:T > G:C	FALSE
Lb. acidophilus	La_MA_25	9105-MB-25_S1_L005	708459	A	T	SNM	A:T > T:A	FALSE
Lb. acidophilus	La_MA_25	9105-MB-25_S1_L005	898241	T	C	SNM	A:T > G:C	FALSE
Lb. acidophilus	La_MA_25	9105-MB-25_S1_L005	982320	A	G	SNM	A:T > G:C	FALSE
Lb. acidophilus	La_MA_25	9105-MB-25_S1_L005	1011374	A	G	SNM	A:T > G:C	FALSE
Lb. acidophilus	La_MA_25	9105-MB-25_S1_L005	1056577	CA	C	DEL	NA	NA
Lb. acidophilus	La_MA_25	9105-MB-25_S1_L005	1092945	GT	G	DEL	NA	NA
Lb. acidophilus	La_MA_25	9105-MB-25_S1_L005	1103989	T	A	SNM	A:T > T:A	FALSE
Lb. acidophilus	La_MA_25	9105-MB-25_S1_L005	1154965	C	T	SNM	G:C > A:T	FALSE
Lb. acidophilus	La_MA_25	9105-MB-25_S1_L005	1359170	C	CA	INS	NA	NA
Lb. acidophilus	La_MA_25	9105-MB-25_S1_L005	1360931	G	A	SNM	G:C > A:T	FALSE
Lb. acidophilus	La_MA_25	9105-MB-25_S1_L005	1460548	C	CA	INS	NA	NA
Lb. acidophilus	La_MA_25	9105-MB-25_S1_L005	1525359	C	T	SNM	G:C > A:T	FALSE
Lb. acidophilus	La_MA_25	9105-MB-25_S1_L005	1533024	A	G	SNM	A:T > G:C	FALSE
Lb. acidophilus	La_MA_25	9105-MB-25_S1_L005	1549741	G	A	SNM	G:C > A:T	FALSE
Lb. acidophilus	La_MA_25	9105-MB-25_S1_L005	1600492	A	G	SNM	A:T > G:C	FALSE
Lb. acidophilus	La_MA_25	9105-MB-25_S1_L005	1679427	G	A	SNM	G:C > A:T	FALSE
Lb. acidophilus	La_MA_25	9105-MB-25_S1_L005	1693443	A	G	SNM	A:T > G:C	FALSE
Lb. acidophilus	La_MA_25	9105-MB-25_S1_L005	1796058	T	C	SNM	A:T > G:C	FALSE
Lb. acidophilus	La_MA_25	9105-MB-25_S1_L005	1824936	C	T	SNM	G:C > A:T	FALSE
Lb. acidophilus	La_MA_25	9105-MB-25_S1_L005	1827016	A	G	SNM	A:T > G:C	FALSE
Lb. acidophilus	La_MA_25	9105-MB-25_S1_L005	1831373	C	T	SNM	G:C > A:T	FALSE
Lb. acidophilus	La_MA_25	9105-MB-25_S1_L005	1850610	C	T	SNM	G:C > A:T	FALSE
Lb. acidophilus	La_MA_26	9105-MB-26_S1_L005	8906	G	A	SNM	G:C > A:T	FALSE
Lb. acidophilus	La_MA_26	9105-MB-26_S1_L005	25537	CA	C	DEL	NA	NA
Lb. acidophilus	La_MA_26	9105-MB-26_S1_L005	51944	A	G	SNM	A:T > G:C	FALSE
Lb. acidophilus	La_MA_26	9105-MB-26_S1_L005	67934	TA	T	DEL	NA	NA
Lb. acidophilus	La_MA_26	9105-MB-26_S1_L005	87324	G	GT	INS	NA	NA
Lb. acidophilus	La_MA_26	9105-MB-26_S1_L005	94190	A	G	SNM	A:T > G:C	FALSE
Lb. acidophilus	La_MA_26	9105-MB-26_S1_L005	109493	A	G	SNM	A:T > G:C	FALSE
Lb. acidophilus	La_MA_26	9105-MB-26_S1_L005	134267	A	G	SNM	A:T > G:C	FALSE
Lb. acidophilus	La_MA_26	9105-MB-26_S1_L005	138945	C	CA	INS	NA	NA
Lb. acidophilus	La_MA_26	9105-MB-26_S1_L005	139982	A	G	SNM	A:T > G:C	FALSE
Lb. acidophilus	La_MA_26	9105-MB-26_S1_L005	211279	C	T	SNM	G:C > A:T	FALSE
Lb. acidophilus	La_MA_26	9105-MB-26_S1_L005	233044	T	A	SNM	A:T > T:A	FALSE
Lb. acidophilus	La_MA_26	9105-MB-26_S1_L005	235469	GA	G	DEL	NA	NA
Lb. acidophilus	La_MA_26	9105-MB-26_S1_L005	260173	T	C	SNM	A:T > G:C	FALSE
Lb. acidophilus	La_MA_26	9105-MB-26_S1_L005	268745	G	A	SNM	G:C > A:T	FALSE
Lb. acidophilus	La_MA_26	9105-MB-26_S1_L005	349639	A	G	SNM	A:T > G:C	FALSE
Lb. acidophilus	La_MA_26	9105-MB-26_S1_L005	362886	C	CT	INS	NA	NA
Lb. acidophilus	La_MA_26	9105-MB-26_S1_L005	417500	C	T	SNM	G:C > A:T	FALSE
Lb. acidophilus	La_MA_26	9105-MB-26_S1_L005	431202	G	GT	INS	NA	NA
Lb. acidophilus	La_MA_26	9105-MB-26_S1_L005	434219	TA	T	DEL	NA	NA
Lb. acidophilus	La_MA_26	9105-MB-26_S1_L005	463410	T	C	SNM	A:T > G:C	FALSE
Lb. acidophilus	La_MA_26	9105-MB-26_S1_L005	551982	T	C	SNM	A:T > G:C	FALSE
Lb. acidophilus	La_MA_26	9105-MB-26_S1_L005	608944	A	G	SNM	A:T > G:C	FALSE
Lb. acidophilus	La_MA_26	9105-MB-26_S1_L005	613861	T	TA	INS	NA	NA
Lb. acidophilus	La_MA_26	9105-MB-26_S1_L005	619808	TA	T	DEL	NA	NA
Lb. acidophilus	La_MA_26	9105-MB-26_S1_L005	634619	TA	T	DEL	NA	NA
Lb. acidophilus	La_MA_26	9105-MB-26_S1_L005	639818	TA	T	DEL	NA	NA
Lb. acidophilus	La_MA_26	9105-MB-26_S1_L005	656662	A	AG	INS	NA	NA
Lb. acidophilus	La_MA_26	9105-MB-26_S1_L005	664751	T	C	SNM	A:T > G:C	FALSE
Lb. acidophilus	La_MA_26	9105-MB-26_S1_L005	723972	A	G	SNM	A:T > G:C	FALSE
Lb. acidophilus	La_MA_26	9105-MB-26_S1_L005	765627	G	A	SNM	G:C > A:T	FALSE
Lb. acidophilus	La_MA_26	9105-MB-26_S1_L005	816701	C	T	SNM	G:C > A:T	FALSE
Lb. acidophilus	La_MA_26	9105-MB-26_S1_L005	835480	G	A	SNM	G:C > A:T	FALSE
Lb. acidophilus	La_MA_26	9105-MB-26_S1_L005	843444	GA	G	DEL	NA	NA
Lb. acidophilus	La_MA_26	9105-MB-26_S1_L005	958087	G	A	SNM	G:C > A:T	FALSE
Lb. acidophilus	La_MA_26	9105-MB-26_S1_L005	961322	G	A	SNM	G:C > A:T	FALSE
Lb. acidophilus	La_MA_26	9105-MB-26_S1_L005	961787	A	G	SNM	A:T > G:C	FALSE
Lb. acidophilus	La_MA_26	9105-MB-26_S1_L005	978214	A	AT	INS	NA	NA
Lb. acidophilus	La_MA_26	9105-MB-26_S1_L005	1018867	A	G	SNM	A:T > G:C	FALSE
Lb. acidophilus	La_MA_26	9105-MB-26_S1_L005	1026434	G	A	SNM	G:C > A:T	FALSE
Lb. acidophilus	La_MA_26	9105-MB-26_S1_L005	1029205	G	A	SNM	G:C > A:T	FALSE
Lb. acidophilus	La_MA_26	9105-MB-26_S1_L005	1068410	T	C	SNM	A:T > G:C	FALSE
Lb. acidophilus	La_MA_26	9105-MB-26_S1_L005	1074593	A	G	SNM	A:T > G:C	FALSE
Lb. acidophilus	La_MA_26	9105-MB-26_S1_L005	1088267	T	C	SNM	A:T > G:C	FALSE
Lb. acidophilus	La_MA_26	9105-MB-26_S1_L005	1093202	C	CA	INS	NA	NA
Lb. acidophilus	La_MA_26	9105-MB-26_S1_L005	1095356	T	C	SNM	A:T > G:C	FALSE
Lb. acidophilus	La_MA_26	9105-MB-26_S1_L005	1104044	TA	T	DEL	NA	NA
Lb. acidophilus	La_MA_26	9105-MB-26_S1_L005	1147438	A	G	SNM	A:T > G:C	FALSE
Lb. acidophilus	La_MA_26	9105-MB-26_S1_L005	1153846	TA	T	DEL	NA	NA
Lb. acidophilus	La_MA_26	9105-MB-26_S1_L005	1195081	G	A	SNM	G:C > A:T	FALSE
Lb. acidophilus	La_MA_26	9105-MB-26_S1_L005	1237352	T	C	SNM	A:T > G:C	FALSE
Lb. acidophilus	La_MA_26	9105-MB-26_S1_L005	1249208	C	T	SNM	G:C > A:T	FALSE
Lb. acidophilus	La_MA_26	9105-MB-26_S1_L005	1255080	G	A	SNM	G:C > A:T	FALSE
Lb. acidophilus	La_MA_26	9105-MB-26_S1_L005	1282063	G	A	SNM	G:C > A:T	FALSE
Lb. acidophilus	La_MA_26	9105-MB-26_S1_L005	1284085	T	C	SNM	A:T > G:C	FALSE
Lb. acidophilus	La_MA_26	9105-MB-26_S1_L005	1284756	T	C	SNM	A:T > G:C	FALSE
Lb. acidophilus	La_MA_26	9105-MB-26_S1_L005	1318467	G	GC	INS	NA	NA
Lb. acidophilus	La_MA_26	9105-MB-26_S1_L005	1336609	C	T	SNM	G:C > A:T	FALSE
Lb. acidophilus	La_MA_26	9105-MB-26_S1_L005	1355856	G	A	SNM	G:C > A:T	FALSE
Lb. acidophilus	La_MA_26	9105-MB-26_S1_L005	1371881	T	C	SNM	A:T > G:C	FALSE
Lb. acidophilus	La_MA_26	9105-MB-26_S1_L005	1384212	T	C	SNM	A:T > G:C	FALSE
Lb. acidophilus	La_MA_26	9105-MB-26_S1_L005	1384408	AT	A	DEL	NA	NA
Lb. acidophilus	La_MA_26	9105-MB-26_S1_L005	1396017	A	G	SNM	A:T > G:C	FALSE
Lb. acidophilus	La_MA_26	9105-MB-26_S1_L005	1411540	C	T	SNM	G:C > A:T	FALSE
Lb. acidophilus	La_MA_26	9105-MB-26_S1_L005	1439611	T	C	SNM	A:T > G:C	FALSE
Lb. acidophilus	La_MA_26	9105-MB-26_S1_L005	1488317	T	C	SNM	A:T > G:C	FALSE
Lb. acidophilus	La_MA_26	9105-MB-26_S1_L005	1493328	AT	A	DEL	NA	NA
Lb. acidophilus	La_MA_26	9105-MB-26_S1_L005	1552183	A	G	SNM	A:T > G:C	FALSE
Lb. acidophilus	La_MA_26	9105-MB-26_S1_L005	1609551	A	G	SNM	A:T > G:C	FALSE
Lb. acidophilus	La_MA_26	9105-MB-26_S1_L005	1638282	A	G	SNM	A:T > G:C	FALSE
Lb. acidophilus	La_MA_26	9105-MB-26_S1_L005	1662079	A	G	SNM	A:T > G:C	FALSE
Lb. acidophilus	La_MA_26	9105-MB-26_S1_L005	1668746	T	TA	INS	NA	NA
Lb. acidophilus	La_MA_26	9105-MB-26_S1_L005	1672120	G	A	SNM	G:C > A:T	FALSE
Lb. acidophilus	La_MA_26	9105-MB-26_S1_L005	1679732	A	T	SNM	A:T > T:A	FALSE
Lb. acidophilus	La_MA_26	9105-MB-26_S1_L005	1733179	G	A	SNM	G:C > A:T	FALSE
Lb. acidophilus	La_MA_26	9105-MB-26_S1_L005	1757742	A	G	SNM	A:T > G:C	FALSE
Lb. acidophilus	La_MA_26	9105-MB-26_S1_L005	1759026	G	A	SNM	G:C > A:T	FALSE
Lb. acidophilus	La_MA_26	9105-MB-26_S1_L005	1773398	C	T	SNM	G:C > A:T	FALSE
Lb. acidophilus	La_MA_26	9105-MB-26_S1_L005	1869119	G	A	SNM	G:C > A:T	FALSE
Lb. acidophilus	La_MA_26	9105-MB-26_S1_L005	1889380	C	T	SNM	G:C > A:T	FALSE
Lb. acidophilus	La_MA_26	9105-MB-26_S1_L005	1925558	CT	C	DEL	NA	NA
Lb. acidophilus	La_MA_26	9105-MB-26_S1_L005	1925819	T	C	SNM	A:T > G:C	FALSE
Lb. acidophilus	La_MA_26	9105-MB-26_S1_L005	1929722	G	A	SNM	G:C > A:T	FALSE
Lb. acidophilus	La_MA_26	9105-MB-26_S1_L005	1931643	G	A	SNM	G:C > A:T	FALSE
Lb. acidophilus	La_MA_26	9105-MB-26_S1_L005	1944246	C	T	SNM	G:C > A:T	FALSE
Lb. acidophilus	La_MA_26	9105-MB-26_S1_L005	1950350	A	G	SNM	A:T > G:C	FALSE
Lb. acidophilus	La_MA_27	9105-MB-27_S1_L005	45512	A	AG	INS	NA	NA
Lb. acidophilus	La_MA_27	9105-MB-27_S1_L005	85096	CA	C	DEL	NA	NA
Lb. acidophilus	La_MA_27	9105-MB-27_S1_L005	87559	C	T	SNM	G:C > A:T	FALSE
Lb. acidophilus	La_MA_27	9105-MB-27_S1_L005	151704	G	A	SNM	G:C > A:T	FALSE
Lb. acidophilus	La_MA_27	9105-MB-27_S1_L005	161817	T	C	SNM	A:T > G:C	FALSE
Lb. acidophilus	La_MA_27	9105-MB-27_S1_L005	197846	A	T	SNM	A:T > T:A	FALSE
Lb. acidophilus	La_MA_27	9105-MB-27_S1_L005	247375	CT	C	DEL	NA	NA
Lb. acidophilus	La_MA_27	9105-MB-27_S1_L005	345102	G	A	SNM	G:C > A:T	FALSE
Lb. acidophilus	La_MA_27	9105-MB-27_S1_L005	355605	T	C	SNM	A:T > G:C	FALSE
Lb. acidophilus	La_MA_27	9105-MB-27_S1_L005	376967	T	TA	INS	NA	NA
Lb. acidophilus	La_MA_27	9105-MB-27_S1_L005	395440	CT	C	DEL	NA	NA
Lb. acidophilus	La_MA_27	9105-MB-27_S1_L005	480156	A	G	SNM	A:T > G:C	FALSE
Lb. acidophilus	La_MA_27	9105-MB-27_S1_L005	492838	G	A	SNM	G:C > A:T	FALSE
Lb. acidophilus	La_MA_27	9105-MB-27_S1_L005	498753	T	C	SNM	A:T > G:C	FALSE
Lb. acidophilus	La_MA_27	9105-MB-27_S1_L005	614030	T	C	SNM	A:T > G:C	FALSE
Lb. acidophilus	La_MA_27	9105-MB-27_S1_L005	771194	G	A	SNM	G:C > A:T	FALSE
Lb. acidophilus	La_MA_27	9105-MB-27_S1_L005	771495	C	CT	INS	NA	NA
Lb. acidophilus	La_MA_27	9105-MB-27_S1_L005	870560	A	G	SNM	A:T > G:C	FALSE
Lb. acidophilus	La_MA_27	9105-MB-27_S1_L005	871488	GA	G	DEL	NA	NA
Lb. acidophilus	La_MA_27	9105-MB-27_S1_L005	874733	ATG	A	DEL	NA	NA
Lb. acidophilus	La_MA_27	9105-MB-27_S1_L005	907072	TA	T	DEL	NA	NA
Lb. acidophilus	La_MA_27	9105-MB-27_S1_L005	984094	TA	T	DEL	NA	NA
Lb. acidophilus	La_MA_27	9105-MB-27_S1_L005	1035507	G	A	SNM	G:C > A:T	FALSE
Lb. acidophilus	La_MA_27	9105-MB-27_S1_L005	1059088	C	T	SNM	G:C > A:T	FALSE
Lb. acidophilus	La_MA_27	9105-MB-27_S1_L005	1079396	GA	G	DEL	NA	NA
Lb. acidophilus	La_MA_27	9105-MB-27_S1_L005	1185960	A	G	SNM	A:T > G:C	FALSE
Lb. acidophilus	La_MA_27	9105-MB-27_S1_L005	1287615	T	C	SNM	A:T > G:C	FALSE
Lb. acidophilus	La_MA_27	9105-MB-27_S1_L005	1307623	C	G	SNM	G:C > C:G	FALSE
Lb. acidophilus	La_MA_27	9105-MB-27_S1_L005	1359170	C	CA	INS	NA	NA
Lb. acidophilus	La_MA_27	9105-MB-27_S1_L005	1373190	C	T	SNM	G:C > A:T	FALSE
Lb. acidophilus	La_MA_27	9105-MB-27_S1_L005	1376924	T	TA	INS	NA	NA
Lb. acidophilus	La_MA_27	9105-MB-27_S1_L005	1377377	C	T	SNM	G:C > A:T	FALSE
Lb. acidophilus	La_MA_27	9105-MB-27_S1_L005	1398302	C	T	SNM	G:C > A:T	FALSE
Lb. acidophilus	La_MA_27	9105-MB-27_S1_L005	1418057	T	C	SNM	A:T > G:C	FALSE
Lb. acidophilus	La_MA_27	9105-MB-27_S1_L005	1470780	TC	T	DEL	NA	NA
Lb. acidophilus	La_MA_27	9105-MB-27_S1_L005	1501434	T	C	SNM	A:T > G:C	FALSE
Lb. acidophilus	La_MA_27	9105-MB-27_S1_L005	1631746	T	C	SNM	A:T > G:C	FALSE
Lb. acidophilus	La_MA_27	9105-MB-27_S1_L005	1671718	C	T	SNM	G:C > A:T	FALSE
Lb. acidophilus	La_MA_27	9105-MB-27_S1_L005	1699629	C	T	SNM	G:C > A:T	FALSE
Lb. acidophilus	La_MA_27	9105-MB-27_S1_L005	1713622	T	C	SNM	A:T > G:C	FALSE
Lb. acidophilus	La_MA_27	9105-MB-27_S1_L005	1743352	T	C	SNM	A:T > G:C	FALSE
Lb. acidophilus	La_MA_27	9105-MB-27_S1_L005	1767727	C	T	SNM	G:C > A:T	FALSE
Lb. acidophilus	La_MA_27	9105-MB-27_S1_L005	1768562	T	C	SNM	A:T > G:C	FALSE
Lb. acidophilus	La_MA_27	9105-MB-27_S1_L005	1825395	C	T	SNM	G:C > A:T	FALSE
Lb. acidophilus	La_MA_27	9105-MB-27_S1_L005	1885433	A	G	SNM	A:T > G:C	FALSE
Lb. acidophilus	La_MA_27	9105-MB-27_S1_L005	1966461	C	T	SNM	G:C > A:T	FALSE
Lb. acidophilus	La_MA_27	9105-MB-27_S1_L005	1969238	C	T	SNM	G:C > A:T	FALSE
Lb. acidophilus	La_MA_28	9105-MB-28_S1_L005	2808	TA	T	DEL	NA	NA
Lb. acidophilus	La_MA_28	9105-MB-28_S1_L005	15395	G	A	SNM	G:C > A:T	FALSE
Lb. acidophilus	La_MA_28	9105-MB-28_S1_L005	38413	T	C	SNM	A:T > G:C	FALSE
Lb. acidophilus	La_MA_28	9105-MB-28_S1_L005	56796	G	A	SNM	G:C > A:T	FALSE
Lb. acidophilus	La_MA_28	9105-MB-28_S1_L005	58630	G	A	SNM	G:C > A:T	FALSE
Lb. acidophilus	La_MA_28	9105-MB-28_S1_L005	69328	A	G	SNM	A:T > G:C	FALSE
Lb. acidophilus	La_MA_28	9105-MB-28_S1_L005	73796	T	C	SNM	A:T > G:C	FALSE
Lb. acidophilus	La_MA_28	9105-MB-28_S1_L005	89525	G	GT	INS	NA	NA
Lb. acidophilus	La_MA_28	9105-MB-28_S1_L005	179449	G	A	SNM	G:C > A:T	FALSE
Lb. acidophilus	La_MA_28	9105-MB-28_S1_L005	192343	A	G	SNM	A:T > G:C	FALSE
Lb. acidophilus	La_MA_28	9105-MB-28_S1_L005	230284	A	G	SNM	A:T > G:C	FALSE
Lb. acidophilus	La_MA_28	9105-MB-28_S1_L005	263149	G	A	SNM	G:C > A:T	FALSE
Lb. acidophilus	La_MA_28	9105-MB-28_S1_L005	273933	G	A	SNM	G:C > A:T	FALSE
Lb. acidophilus	La_MA_28	9105-MB-28_S1_L005	325854	C	T	SNM	G:C > A:T	FALSE
Lb. acidophilus	La_MA_28	9105-MB-28_S1_L005	343184	C	T	SNM	G:C > A:T	TRUE
Lb. acidophilus	La_MA_28	9105-MB-28_S1_L005	343186	A	T	SNM	A:T > T:A	TRUE
Lb. acidophilus	La_MA_28	9105-MB-28_S1_L005	343187	G	T	SNM	G:C > T:A	TRUE
Lb. acidophilus	La_MA_28	9105-MB-28_S1_L005	363621	T	TA	INS	NA	NA
Lb. acidophilus	La_MA_28	9105-MB-28_S1_L005	401130	AT	A	DEL	NA	NA
Lb. acidophilus	La_MA_28	9105-MB-28_S1_L005	432335	G	A	SNM	G:C > A:T	FALSE
Lb. acidophilus	La_MA_28	9105-MB-28_S1_L005	438952	C	T	SNM	G:C > A:T	FALSE
Lb. acidophilus	La_MA_28	9105-MB-28_S1_L005	524124	G	A	SNM	G:C > A:T	FALSE
Lb. acidophilus	La_MA_28	9105-MB-28_S1_L005	524872	T	C	SNM	A:T > G:C	FALSE
Lb. acidophilus	La_MA_28	9105-MB-28_S1_L005	534164	C	T	SNM	G:C > A:T	FALSE
Lb. acidophilus	La_MA_28	9105-MB-28_S1_L005	547249	T	C	SNM	A:T > G:C	FALSE
Lb. acidophilus	La_MA_28	9105-MB-28_S1_L005	614251	T	C	SNM	A:T > G:C	FALSE
Lb. acidophilus	La_MA_28	9105-MB-28_S1_L005	622474	T	C	SNM	A:T > G:C	FALSE
Lb. acidophilus	La_MA_28	9105-MB-28_S1_L005	675733	A	G	SNM	A:T > G:C	FALSE
Lb. acidophilus	La_MA_28	9105-MB-28_S1_L005	767480	T	C	SNM	A:T > G:C	FALSE
Lb. acidophilus	La_MA_28	9105-MB-28_S1_L005	782101	G	A	SNM	G:C > A:T	TRUE
Lb. acidophilus	La_MA_28	9105-MB-28_S1_L005	782102	T	C	SNM	A:T > G:C	TRUE
Lb. acidophilus	La_MA_28	9105-MB-28_S1_L005	788631	A	G	SNM	A:T > G:C	FALSE
Lb. acidophilus	La_MA_28	9105-MB-28_S1_L005	851757	T	C	SNM	A:T > G:C	FALSE
Lb. acidophilus	La_MA_28	9105-MB-28_S1_L005	879022	T	C	SNM	A:T > G:C	FALSE
Lb. acidophilus	La_MA_28	9105-MB-28_S1_L005	899713	C	T	SNM	G:C > A:T	FALSE
Lb. acidophilus	La_MA_28	9105-MB-28_S1_L005	910628	AT	A	DEL	NA	NA
Lb. acidophilus	La_MA_28	9105-MB-28_S1_L005	932190	C	T	SNM	G:C > A:T	FALSE
Lb. acidophilus	La_MA_28	9105-MB-28_S1_L005	957269	TA	T	DEL	NA	NA
Lb. acidophilus	La_MA_28	9105-MB-28_S1_L005	979176	G	A	SNM	G:C > A:T	FALSE
Lb. acidophilus	La_MA_28	9105-MB-28_S1_L005	1005312	G	A	SNM	G:C > A:T	FALSE
Lb. acidophilus	La_MA_28	9105-MB-28_S1_L005	1018075	G	A	SNM	G:C > A:T	FALSE
Lb. acidophilus	La_MA_28	9105-MB-28_S1_L005	1070105	AT	A	DEL	NA	NA
Lb. acidophilus	La_MA_28	9105-MB-28_S1_L005	1112739	AT	A	DEL	NA	NA
Lb. acidophilus	La_MA_28	9105-MB-28_S1_L005	1192027	C	T	SNM	G:C > A:T	FALSE
Lb. acidophilus	La_MA_28	9105-MB-28_S1_L005	1312839	G	A	SNM	G:C > A:T	FALSE
Lb. acidophilus	La_MA_28	9105-MB-28_S1_L005	1313756	A	T	SNM	A:T > T:A	FALSE
Lb. acidophilus	La_MA_28	9105-MB-28_S1_L005	1318589	G	A	SNM	G:C > A:T	FALSE
Lb. acidophilus	La_MA_28	9105-MB-28_S1_L005	1332575	T	TC	INS	NA	NA
Lb. acidophilus	La_MA_28	9105-MB-28_S1_L005	1340581	G	GT	INS	NA	NA
Lb. acidophilus	La_MA_28	9105-MB-28_S1_L005	1365305	T	C	SNM	A:T > G:C	FALSE
Lb. acidophilus	La_MA_28	9105-MB-28_S1_L005	1387890	T	C	SNM	A:T > G:C	FALSE
Lb. acidophilus	La_MA_28	9105-MB-28_S1_L005	1408064	G	A	SNM	G:C > A:T	FALSE
Lb. acidophilus	La_MA_28	9105-MB-28_S1_L005	1423825	AT	A	DEL	NA	NA
Lb. acidophilus	La_MA_28	9105-MB-28_S1_L005	1451847	A	T	SNM	A:T > T:A	FALSE
Lb. acidophilus	La_MA_28	9105-MB-28_S1_L005	1479528	C	T	SNM	G:C > A:T	FALSE
Lb. acidophilus	La_MA_28	9105-MB-28_S1_L005	1578280	C	T	SNM	G:C > A:T	FALSE
Lb. acidophilus	La_MA_28	9105-MB-28_S1_L005	1590546	T	C	SNM	A:T > G:C	FALSE
Lb. acidophilus	La_MA_28	9105-MB-28_S1_L005	1612904	A	G	SNM	A:T > G:C	FALSE
Lb. acidophilus	La_MA_28	9105-MB-28_S1_L005	1614083	A	AT	INS	NA	NA
Lb. acidophilus	La_MA_28	9105-MB-28_S1_L005	1620872	T	A	SNM	A:T > T:A	FALSE
Lb. acidophilus	La_MA_28	9105-MB-28_S1_L005	1701189	G	A	SNM	G:C > A:T	FALSE
Lb. acidophilus	La_MA_28	9105-MB-28_S1_L005	1757461	A	G	SNM	A:T > G:C	FALSE
Lb. acidophilus	La_MA_28	9105-MB-28_S1_L005	1762946	T	C	SNM	A:T > G:C	FALSE
Lb. acidophilus	La_MA_28	9105-MB-28_S1_L005	1785889	A	G	SNM	A:T > G:C	FALSE
Lb. acidophilus	La_MA_28	9105-MB-28_S1_L005	1812460	G	A	SNM	G:C > A:T	FALSE
Lb. acidophilus	La_MA_28	9105-MB-28_S1_L005	1817629	C	T	SNM	G:C > A:T	FALSE
Lb. acidophilus	La_MA_28	9105-MB-28_S1_L005	1825374	C	T	SNM	G:C > A:T	FALSE
Lb. acidophilus	La_MA_28	9105-MB-28_S1_L005	1825858	A	G	SNM	A:T > G:C	FALSE
Lb. acidophilus	La_MA_28	9105-MB-28_S1_L005	1848330	C	T	SNM	G:C > A:T	FALSE
Lb. acidophilus	La_MA_28	9105-MB-28_S1_L005	1866947	TA	T	DEL	NA	NA
Lb. acidophilus	La_MA_28	9105-MB-28_S1_L005	1885491	TA	T	DEL	NA	NA
Lb. acidophilus	La_MA_28	9105-MB-28_S1_L005	1890638	C	T	SNM	G:C > A:T	FALSE
Lb. acidophilus	La_MA_28	9105-MB-28_S1_L005	1976304	C	T	SNM	G:C > A:T	FALSE
Lb. acidophilus	La_MA_29	9105-MB-29_S1_L005	10289	C	T	SNM	G:C > A:T	FALSE
Lb. acidophilus	La_MA_29	9105-MB-29_S1_L005	15783	T	C	SNM	A:T > G:C	FALSE
Lb. acidophilus	La_MA_29	9105-MB-29_S1_L005	40488	T	C	SNM	A:T > G:C	FALSE
Lb. acidophilus	La_MA_29	9105-MB-29_S1_L005	50554	C	T	SNM	G:C > A:T	FALSE
Lb. acidophilus	La_MA_29	9105-MB-29_S1_L005	55398	G	A	SNM	G:C > A:T	FALSE
Lb. acidophilus	La_MA_29	9105-MB-29_S1_L005	83858	G	A	SNM	G:C > A:T	FALSE
Lb. acidophilus	La_MA_29	9105-MB-29_S1_L005	89958	G	GT	INS	NA	NA
Lb. acidophilus	La_MA_29	9105-MB-29_S1_L005	95945	T	G	SNM	A:T > C:G	FALSE
Lb. acidophilus	La_MA_29	9105-MB-29_S1_L005	120841	C	CT	INS	NA	NA
Lb. acidophilus	La_MA_29	9105-MB-29_S1_L005	126827	AG	A	DEL	NA	NA
Lb. acidophilus	La_MA_29	9105-MB-29_S1_L005	127018	T	C	SNM	A:T > G:C	FALSE
Lb. acidophilus	La_MA_29	9105-MB-29_S1_L005	157872	A	G	SNM	A:T > G:C	FALSE
Lb. acidophilus	La_MA_29	9105-MB-29_S1_L005	161123	TA	T	DEL	NA	NA
Lb. acidophilus	La_MA_29	9105-MB-29_S1_L005	229790	C	T	SNM	G:C > A:T	FALSE
Lb. acidophilus	La_MA_29	9105-MB-29_S1_L005	283750	A	G	SNM	A:T > G:C	FALSE
Lb. acidophilus	La_MA_29	9105-MB-29_S1_L005	386068	G	A	SNM	G:C > A:T	FALSE
Lb. acidophilus	La_MA_29	9105-MB-29_S1_L005	407548	A	G	SNM	A:T > G:C	FALSE
Lb. acidophilus	La_MA_29	9105-MB-29_S1_L005	410351	TA	T	DEL	NA	NA
Lb. acidophilus	La_MA_29	9105-MB-29_S1_L005	467302	T	C	SNM	A:T > G:C	FALSE
Lb. acidophilus	La_MA_29	9105-MB-29_S1_L005	495147	C	T	SNM	G:C > A:T	FALSE
Lb. acidophilus	La_MA_29	9105-MB-29_S1_L005	504781	T	C	SNM	A:T > G:C	FALSE
Lb. acidophilus	La_MA_29	9105-MB-29_S1_L005	505317	T	A	SNM	A:T > T:A	FALSE
Lb. acidophilus	La_MA_29	9105-MB-29_S1_L005	511393	T	C	SNM	A:T > G:C	FALSE
Lb. acidophilus	La_MA_29	9105-MB-29_S1_L005	529332	CT	C	DEL	NA	NA
Lb. acidophilus	La_MA_29	9105-MB-29_S1_L005	577898	C	T	SNM	G:C > A:T	FALSE
Lb. acidophilus	La_MA_29	9105-MB-29_S1_L005	604529	CT	C	DEL	NA	NA
Lb. acidophilus	La_MA_29	9105-MB-29_S1_L005	671105	A	G	SNM	A:T > G:C	FALSE
Lb. acidophilus	La_MA_29	9105-MB-29_S1_L005	678541	CA	C	DEL	NA	NA
Lb. acidophilus	La_MA_29	9105-MB-29_S1_L005	701263	TA	T	DEL	NA	NA
Lb. acidophilus	La_MA_29	9105-MB-29_S1_L005	702594	A	G	SNM	A:T > G:C	FALSE
Lb. acidophilus	La_MA_29	9105-MB-29_S1_L005	728352	C	T	SNM	G:C > A:T	FALSE
Lb. acidophilus	La_MA_29	9105-MB-29_S1_L005	832999	TA	T	DEL	NA	NA
Lb. acidophilus	La_MA_29	9105-MB-29_S1_L005	1006682	G	A	SNM	G:C > A:T	FALSE
Lb. acidophilus	La_MA_29	9105-MB-29_S1_L005	1018468	T	C	SNM	A:T > G:C	FALSE
Lb. acidophilus	La_MA_29	9105-MB-29_S1_L005	1023432	C	T	SNM	G:C > A:T	FALSE
Lb. acidophilus	La_MA_29	9105-MB-29_S1_L005	1024762	G	A	SNM	G:C > A:T	FALSE
Lb. acidophilus	La_MA_29	9105-MB-29_S1_L005	1090374	A	G	SNM	A:T > G:C	FALSE
Lb. acidophilus	La_MA_29	9105-MB-29_S1_L005	1108583	A	G	SNM	A:T > G:C	FALSE
Lb. acidophilus	La_MA_29	9105-MB-29_S1_L005	1166958	C	CT	INS	NA	NA
Lb. acidophilus	La_MA_29	9105-MB-29_S1_L005	1174629	C	T	SNM	G:C > A:T	FALSE
Lb. acidophilus	La_MA_29	9105-MB-29_S1_L005	1218170	C	T	SNM	G:C > A:T	FALSE
Lb. acidophilus	La_MA_29	9105-MB-29_S1_L005	1231203	C	T	SNM	G:C > A:T	FALSE
Lb. acidophilus	La_MA_29	9105-MB-29_S1_L005	1263289	T	C	SNM	A:T > G:C	FALSE
Lb. acidophilus	La_MA_29	9105-MB-29_S1_L005	1284531	C	T	SNM	G:C > A:T	FALSE
Lb. acidophilus	La_MA_29	9105-MB-29_S1_L005	1286786	C	T	SNM	G:C > A:T	FALSE
Lb. acidophilus	La_MA_29	9105-MB-29_S1_L005	1307692	A	G	SNM	A:T > G:C	FALSE
Lb. acidophilus	La_MA_29	9105-MB-29_S1_L005	1315424	TA	T	DEL	NA	NA
Lb. acidophilus	La_MA_29	9105-MB-29_S1_L005	1322741	G	A	SNM	G:C > A:T	FALSE
Lb. acidophilus	La_MA_29	9105-MB-29_S1_L005	1338100	A	G	SNM	A:T > G:C	FALSE
Lb. acidophilus	La_MA_29	9105-MB-29_S1_L005	1351136	T	C	SNM	A:T > G:C	FALSE
Lb. acidophilus	La_MA_29	9105-MB-29_S1_L005	1359170	C	CA	INS	NA	NA
Lb. acidophilus	La_MA_29	9105-MB-29_S1_L005	1389161	CA	C	DEL	NA	NA
Lb. acidophilus	La_MA_29	9105-MB-29_S1_L005	1391800	T	C	SNM	A:T > G:C	FALSE
Lb. acidophilus	La_MA_29	9105-MB-29_S1_L005	1473777	T	C	SNM	A:T > G:C	FALSE
Lb. acidophilus	La_MA_29	9105-MB-29_S1_L005	1486920	C	T	SNM	G:C > A:T	FALSE
Lb. acidophilus	La_MA_29	9105-MB-29_S1_L005	1531844	A	AT	INS	NA	NA
Lb. acidophilus	La_MA_29	9105-MB-29_S1_L005	1553822	A	T	SNM	A:T > T:A	FALSE
Lb. acidophilus	La_MA_29	9105-MB-29_S1_L005	1657610	G	A	SNM	G:C > A:T	FALSE
Lb. acidophilus	La_MA_29	9105-MB-29_S1_L005	1672954	T	C	SNM	A:T > G:C	FALSE
Lb. acidophilus	La_MA_29	9105-MB-29_S1_L005	1695011	A	G	SNM	A:T > G:C	FALSE
Lb. acidophilus	La_MA_29	9105-MB-29_S1_L005	1795699	C	CT	INS	NA	NA
Lb. acidophilus	La_MA_29	9105-MB-29_S1_L005	1815153	TA	T	DEL	NA	NA
Lb. acidophilus	La_MA_29	9105-MB-29_S1_L005	1860943	A	G	SNM	A:T > G:C	FALSE
Lb. acidophilus	La_MA_29	9105-MB-29_S1_L005	1873854	C	T	SNM	G:C > A:T	FALSE
Lb. acidophilus	La_MA_29	9105-MB-29_S1_L005	1913828	A	G	SNM	A:T > G:C	FALSE
Lb. acidophilus	La_MA_29	9105-MB-29_S1_L005	1939896	C	T	SNM	G:C > A:T	FALSE
Lb. acidophilus	La_MA_3	9105-MB-03_S1_L005	38405	GA	G	DEL	NA	NA
Lb. acidophilus	La_MA_3	9105-MB-03_S1_L005	58650	T	TA	INS	NA	NA
Lb. acidophilus	La_MA_3	9105-MB-03_S1_L005	166196	TA	T	DEL	NA	NA
Lb. acidophilus	La_MA_3	9105-MB-03_S1_L005	178146	G	A	SNM	G:C > A:T	FALSE
Lb. acidophilus	La_MA_3	9105-MB-03_S1_L005	273006	G	A	SNM	G:C > A:T	FALSE
Lb. acidophilus	La_MA_3	9105-MB-03_S1_L005	324181	G	A	SNM	G:C > A:T	FALSE
Lb. acidophilus	La_MA_3	9105-MB-03_S1_L005	386159	A	G	SNM	A:T > G:C	FALSE
Lb. acidophilus	La_MA_3	9105-MB-03_S1_L005	401991	TA	T	DEL	NA	NA
Lb. acidophilus	La_MA_3	9105-MB-03_S1_L005	412468	C	T	SNM	G:C > A:T	FALSE
Lb. acidophilus	La_MA_3	9105-MB-03_S1_L005	439099	CT	C	DEL	NA	NA
Lb. acidophilus	La_MA_3	9105-MB-03_S1_L005	461831	T	A	SNM	A:T > T:A	FALSE
Lb. acidophilus	La_MA_3	9105-MB-03_S1_L005	475727	G	GT	INS	NA	NA
Lb. acidophilus	La_MA_3	9105-MB-03_S1_L005	521164	G	A	SNM	G:C > A:T	FALSE
Lb. acidophilus	La_MA_3	9105-MB-03_S1_L005	562253	T	C	SNM	A:T > G:C	FALSE
Lb. acidophilus	La_MA_3	9105-MB-03_S1_L005	603546	A	G	SNM	A:T > G:C	FALSE
Lb. acidophilus	La_MA_3	9105-MB-03_S1_L005	608324	T	C	SNM	A:T > G:C	FALSE
Lb. acidophilus	La_MA_3	9105-MB-03_S1_L005	626718	T	C	SNM	A:T > G:C	FALSE
Lb. acidophilus	La_MA_3	9105-MB-03_S1_L005	704019	T	C	SNM	A:T > G:C	FALSE
Lb. acidophilus	La_MA_3	9105-MB-03_S1_L005	723778	G	A	SNM	G:C > A:T	FALSE
Lb. acidophilus	La_MA_3	9105-MB-03_S1_L005	732617	T	C	SNM	A:T > G:C	FALSE
Lb. acidophilus	La_MA_3	9105-MB-03_S1_L005	770918	A	G	SNM	A:T > G:C	FALSE
Lb. acidophilus	La_MA_3	9105-MB-03_S1_L005	793469	A	G	SNM	A:T > G:C	FALSE
Lb. acidophilus	La_MA_3	9105-MB-03_S1_L005	859293	A	G	SNM	A:T > G:C	FALSE
Lb. acidophilus	La_MA_3	9105-MB-03_S1_L005	865093	C	G	SNM	G:C > C:G	FALSE
Lb. acidophilus	La_MA_3	9105-MB-03_S1_L005	871742	CA	C	DEL	NA	NA
Lb. acidophilus	La_MA_3	9105-MB-03_S1_L005	913107	C	T	SNM	G:C > A:T	FALSE
Lb. acidophilus	La_MA_3	9105-MB-03_S1_L005	924681	CA	C	DEL	NA	NA
Lb. acidophilus	La_MA_3	9105-MB-03_S1_L005	925003	T	C	SNM	A:T > G:C	FALSE
Lb. acidophilus	La_MA_3	9105-MB-03_S1_L005	992494	G	A	SNM	G:C > A:T	FALSE
Lb. acidophilus	La_MA_3	9105-MB-03_S1_L005	1020991	A	G	SNM	A:T > G:C	FALSE
Lb. acidophilus	La_MA_3	9105-MB-03_S1_L005	1026569	A	AG	INS	NA	NA
Lb. acidophilus	La_MA_3	9105-MB-03_S1_L005	1095724	A	G	SNM	A:T > G:C	FALSE
Lb. acidophilus	La_MA_3	9105-MB-03_S1_L005	1190009	AT	A	DEL	NA	NA
Lb. acidophilus	La_MA_3	9105-MB-03_S1_L005	1194136	A	AT	INS	NA	NA
Lb. acidophilus	La_MA_3	9105-MB-03_S1_L005	1246190	G	A	SNM	G:C > A:T	FALSE
Lb. acidophilus	La_MA_3	9105-MB-03_S1_L005	1307057	C	CT	INS	NA	NA
Lb. acidophilus	La_MA_3	9105-MB-03_S1_L005	1316150	A	G	SNM	A:T > G:C	FALSE
Lb. acidophilus	La_MA_3	9105-MB-03_S1_L005	1354007	GT	G	DEL	NA	NA
Lb. acidophilus	La_MA_3	9105-MB-03_S1_L005	1355150	T	C	SNM	A:T > G:C	FALSE
Lb. acidophilus	La_MA_3	9105-MB-03_S1_L005	1359170	C	CA	INS	NA	NA
Lb. acidophilus	La_MA_3	9105-MB-03_S1_L005	1384028	CT	C	DEL	NA	NA
Lb. acidophilus	La_MA_3	9105-MB-03_S1_L005	1737188	A	G	SNM	A:T > G:C	FALSE
Lb. acidophilus	La_MA_3	9105-MB-03_S1_L005	1804998	C	T	SNM	G:C > A:T	FALSE
Lb. acidophilus	La_MA_3	9105-MB-03_S1_L005	1831843	A	G	SNM	A:T > G:C	FALSE
Lb. acidophilus	La_MA_3	9105-MB-03_S1_L005	1889131	G	A	SNM	G:C > A:T	FALSE
Lb. acidophilus	La_MA_3	9105-MB-03_S1_L005	1927452	A	G	SNM	A:T > G:C	FALSE
Lb. acidophilus	La_MA_3	9105-MB-03_S1_L005	1938864	CA	C	DEL	NA	NA
Lb. acidophilus	La_MA_3	9105-MB-03_S1_L005	1961973	T	TA	INS	NA	NA
Lb. acidophilus	La_MA_30	9105-MB-30_S1_L005	881	G	A	SNM	G:C > A:T	FALSE
Lb. acidophilus	La_MA_30	9105-MB-30_S1_L005	16386	TC	T	DEL	NA	NA
Lb. acidophilus	La_MA_30	9105-MB-30_S1_L005	73450	G	A	SNM	G:C > A:T	FALSE
Lb. acidophilus	La_MA_30	9105-MB-30_S1_L005	85181	A	G	SNM	A:T > G:C	FALSE
Lb. acidophilus	La_MA_30	9105-MB-30_S1_L005	90789	AT	A	DEL	NA	NA
Lb. acidophilus	La_MA_30	9105-MB-30_S1_L005	139910	T	C	SNM	A:T > G:C	FALSE
Lb. acidophilus	La_MA_30	9105-MB-30_S1_L005	311624	T	A	SNM	A:T > T:A	FALSE
Lb. acidophilus	La_MA_30	9105-MB-30_S1_L005	359206	T	A	SNM	A:T > T:A	FALSE
Lb. acidophilus	La_MA_30	9105-MB-30_S1_L005	422129	T	TA	INS	NA	NA
Lb. acidophilus	La_MA_30	9105-MB-30_S1_L005	427796	TA	T	DEL	NA	NA
Lb. acidophilus	La_MA_30	9105-MB-30_S1_L005	552178	T	C	SNM	A:T > G:C	FALSE
Lb. acidophilus	La_MA_30	9105-MB-30_S1_L005	564926	A	G	SNM	A:T > G:C	FALSE
Lb. acidophilus	La_MA_30	9105-MB-30_S1_L005	602046	A	G	SNM	A:T > G:C	FALSE
Lb. acidophilus	La_MA_30	9105-MB-30_S1_L005	607344	CA	C	DEL	NA	NA
Lb. acidophilus	La_MA_30	9105-MB-30_S1_L005	643512	T	C	SNM	A:T > G:C	FALSE
Lb. acidophilus	La_MA_30	9105-MB-30_S1_L005	650767	G	A	SNM	G:C > A:T	FALSE
Lb. acidophilus	La_MA_30	9105-MB-30_S1_L005	673792	T	C	SNM	A:T > G:C	FALSE
Lb. acidophilus	La_MA_30	9105-MB-30_S1_L005	781664	C	T	SNM	G:C > A:T	FALSE
Lb. acidophilus	La_MA_30	9105-MB-30_S1_L005	786592	G	A	SNM	G:C > A:T	FALSE
Lb. acidophilus	La_MA_30	9105-MB-30_S1_L005	803384	T	C	SNM	A:T > G:C	FALSE
Lb. acidophilus	La_MA_30	9105-MB-30_S1_L005	863169	T	A	SNM	A:T > T:A	FALSE
Lb. acidophilus	La_MA_30	9105-MB-30_S1_L005	877154	G	GA	INS	NA	NA
Lb. acidophilus	La_MA_30	9105-MB-30_S1_L005	944583	G	A	SNM	G:C > A:T	FALSE
Lb. acidophilus	La_MA_30	9105-MB-30_S1_L005	958081	C	T	SNM	G:C > A:T	FALSE
Lb. acidophilus	La_MA_30	9105-MB-30_S1_L005	988052	C	CA	INS	NA	NA
Lb. acidophilus	La_MA_30	9105-MB-30_S1_L005	1071200	AT	A	DEL	NA	NA
Lb. acidophilus	La_MA_30	9105-MB-30_S1_L005	1130736	G	A	SNM	G:C > A:T	FALSE
Lb. acidophilus	La_MA_30	9105-MB-30_S1_L005	1192119	CT	C	DEL	NA	NA
Lb. acidophilus	La_MA_30	9105-MB-30_S1_L005	1200389	A	G	SNM	A:T > G:C	FALSE
Lb. acidophilus	La_MA_30	9105-MB-30_S1_L005	1328647	C	T	SNM	G:C > A:T	FALSE
Lb. acidophilus	La_MA_30	9105-MB-30_S1_L005	1359170	C	CA	INS	NA	NA
Lb. acidophilus	La_MA_30	9105-MB-30_S1_L005	1380356	G	A	SNM	G:C > A:T	FALSE
Lb. acidophilus	La_MA_30	9105-MB-30_S1_L005	1381180	G	A	SNM	G:C > A:T	FALSE
Lb. acidophilus	La_MA_30	9105-MB-30_S1_L005	1384761	C	T	SNM	G:C > A:T	FALSE
Lb. acidophilus	La_MA_30	9105-MB-30_S1_L005	1399551	G	A	SNM	G:C > A:T	FALSE
Lb. acidophilus	La_MA_30	9105-MB-30_S1_L005	1399799	G	A	SNM	G:C > A:T	FALSE
Lb. acidophilus	La_MA_30	9105-MB-30_S1_L005	1416963	C	T	SNM	G:C > A:T	FALSE
Lb. acidophilus	La_MA_30	9105-MB-30_S1_L005	1433567	C	T	SNM	G:C > A:T	FALSE
Lb. acidophilus	La_MA_30	9105-MB-30_S1_L005	1438405	A	G	SNM	A:T > G:C	FALSE
Lb. acidophilus	La_MA_30	9105-MB-30_S1_L005	1506418	C	T	SNM	G:C > A:T	FALSE
Lb. acidophilus	La_MA_30	9105-MB-30_S1_L005	1539021	G	A	SNM	G:C > A:T	FALSE
Lb. acidophilus	La_MA_30	9105-MB-30_S1_L005	1562141	C	T	SNM	G:C > A:T	FALSE
Lb. acidophilus	La_MA_30	9105-MB-30_S1_L005	1587731	G	A	SNM	G:C > A:T	FALSE
Lb. acidophilus	La_MA_30	9105-MB-30_S1_L005	1614451	T	TA	INS	NA	NA
Lb. acidophilus	La_MA_30	9105-MB-30_S1_L005	1659265	A	G	SNM	A:T > G:C	FALSE
Lb. acidophilus	La_MA_30	9105-MB-30_S1_L005	1684516	C	T	SNM	G:C > A:T	FALSE
Lb. acidophilus	La_MA_30	9105-MB-30_S1_L005	1693204	C	CA	INS	NA	NA
Lb. acidophilus	La_MA_30	9105-MB-30_S1_L005	1715624	G	A	SNM	G:C > A:T	FALSE
Lb. acidophilus	La_MA_30	9105-MB-30_S1_L005	1772415	CA	C	DEL	NA	NA
Lb. acidophilus	La_MA_30	9105-MB-30_S1_L005	1775450	A	G	SNM	A:T > G:C	FALSE
Lb. acidophilus	La_MA_30	9105-MB-30_S1_L005	1815736	AT	A	DEL	NA	NA
Lb. acidophilus	La_MA_30	9105-MB-30_S1_L005	1819149	C	T	SNM	G:C > A:T	FALSE
Lb. acidophilus	La_MA_30	9105-MB-30_S1_L005	1843638	GA	G	DEL	NA	NA
Lb. acidophilus	La_MA_30	9105-MB-30_S1_L005	1883344	G	A	SNM	G:C > A:T	FALSE
Lb. acidophilus	La_MA_30	9105-MB-30_S1_L005	1910341	G	A	SNM	G:C > A:T	FALSE
Lb. acidophilus	La_MA_30	9105-MB-30_S1_L005	1920114	C	T	SNM	G:C > A:T	FALSE
Lb. acidophilus	La_MA_30	9105-MB-30_S1_L005	1923490	AT	A	DEL	NA	NA
Lb. acidophilus	La_MA_30	9105-MB-30_S1_L005	1963587	G	A	SNM	G:C > A:T	FALSE
Lb. acidophilus	La_MA_33	9105-MB-33_S1_L005	14122	G	A	SNM	G:C > A:T	FALSE
Lb. acidophilus	La_MA_33	9105-MB-33_S1_L005	17862	G	A	SNM	G:C > A:T	FALSE
Lb. acidophilus	La_MA_33	9105-MB-33_S1_L005	68724	T	C	SNM	A:T > G:C	FALSE
Lb. acidophilus	La_MA_33	9105-MB-33_S1_L005	94308	G	A	SNM	G:C > A:T	FALSE
Lb. acidophilus	La_MA_33	9105-MB-33_S1_L005	132901	C	T	SNM	G:C > A:T	FALSE
Lb. acidophilus	La_MA_33	9105-MB-33_S1_L005	148245	C	T	SNM	G:C > A:T	FALSE
Lb. acidophilus	La_MA_33	9105-MB-33_S1_L005	169353	A	G	SNM	A:T > G:C	FALSE
Lb. acidophilus	La_MA_33	9105-MB-33_S1_L005	212076	T	C	SNM	A:T > G:C	FALSE
Lb. acidophilus	La_MA_33	9105-MB-33_S1_L005	212572	G	GA	INS	NA	NA
Lb. acidophilus	La_MA_33	9105-MB-33_S1_L005	248830	G	A	SNM	G:C > A:T	FALSE
Lb. acidophilus	La_MA_33	9105-MB-33_S1_L005	300237	C	T	SNM	G:C > A:T	FALSE
Lb. acidophilus	La_MA_33	9105-MB-33_S1_L005	313555	G	A	SNM	G:C > A:T	FALSE
Lb. acidophilus	La_MA_33	9105-MB-33_S1_L005	377586	A	G	SNM	A:T > G:C	FALSE
Lb. acidophilus	La_MA_33	9105-MB-33_S1_L005	384344	A	G	SNM	A:T > G:C	FALSE
Lb. acidophilus	La_MA_33	9105-MB-33_S1_L005	442388	G	A	SNM	G:C > A:T	FALSE
Lb. acidophilus	La_MA_33	9105-MB-33_S1_L005	459190	AT	A	DEL	NA	NA
Lb. acidophilus	La_MA_33	9105-MB-33_S1_L005	595046	T	C	SNM	A:T > G:C	FALSE
Lb. acidophilus	La_MA_33	9105-MB-33_S1_L005	595635	A	G	SNM	A:T > G:C	FALSE
Lb. acidophilus	La_MA_33	9105-MB-33_S1_L005	741231	C	T	SNM	G:C > A:T	FALSE
Lb. acidophilus	La_MA_33	9105-MB-33_S1_L005	760293	G	GA	INS	NA	NA
Lb. acidophilus	La_MA_33	9105-MB-33_S1_L005	790139	G	A	SNM	G:C > A:T	FALSE
Lb. acidophilus	La_MA_33	9105-MB-33_S1_L005	832999	TA	T	DEL	NA	NA
Lb. acidophilus	La_MA_33	9105-MB-33_S1_L005	861276	GA	G	DEL	NA	NA
Lb. acidophilus	La_MA_33	9105-MB-33_S1_L005	869362	A	G	SNM	A:T > G:C	FALSE
Lb. acidophilus	La_MA_33	9105-MB-33_S1_L005	908450	A	G	SNM	A:T > G:C	FALSE
Lb. acidophilus	La_MA_33	9105-MB-33_S1_L005	913854	T	A	SNM	A:T > T:A	FALSE
Lb. acidophilus	La_MA_33	9105-MB-33_S1_L005	931721	GA	G	DEL	NA	NA
Lb. acidophilus	La_MA_33	9105-MB-33_S1_L005	1043646	C	CA	INS	NA	NA
Lb. acidophilus	La_MA_33	9105-MB-33_S1_L005	1125159	CT	C	DEL	NA	NA
Lb. acidophilus	La_MA_33	9105-MB-33_S1_L005	1150217	A	T	SNM	A:T > T:A	FALSE
Lb. acidophilus	La_MA_33	9105-MB-33_S1_L005	1171667	G	A	SNM	G:C > A:T	FALSE
Lb. acidophilus	La_MA_33	9105-MB-33_S1_L005	1181617	G	A	SNM	G:C > A:T	FALSE
Lb. acidophilus	La_MA_33	9105-MB-33_S1_L005	1211545	T	C	SNM	A:T > G:C	FALSE
Lb. acidophilus	La_MA_33	9105-MB-33_S1_L005	1355991	A	G	SNM	A:T > G:C	FALSE
Lb. acidophilus	La_MA_33	9105-MB-33_S1_L005	1359170	C	CA	INS	NA	NA
Lb. acidophilus	La_MA_33	9105-MB-33_S1_L005	1402748	C	T	SNM	G:C > A:T	FALSE
Lb. acidophilus	La_MA_33	9105-MB-33_S1_L005	1434127	TAGA	T	DEL	NA	NA
Lb. acidophilus	La_MA_33	9105-MB-33_S1_L005	1434185	C	T	SNM	G:C > A:T	FALSE
Lb. acidophilus	La_MA_33	9105-MB-33_S1_L005	1543877	A	G	SNM	A:T > G:C	FALSE
Lb. acidophilus	La_MA_33	9105-MB-33_S1_L005	1557691	C	T	SNM	G:C > A:T	FALSE
Lb. acidophilus	La_MA_33	9105-MB-33_S1_L005	1586171	G	A	SNM	G:C > A:T	FALSE
Lb. acidophilus	La_MA_33	9105-MB-33_S1_L005	1596328	A	G	SNM	A:T > G:C	FALSE
Lb. acidophilus	La_MA_33	9105-MB-33_S1_L005	1647584	A	G	SNM	A:T > G:C	FALSE
Lb. acidophilus	La_MA_33	9105-MB-33_S1_L005	1669254	T	C	SNM	A:T > G:C	FALSE
Lb. acidophilus	La_MA_33	9105-MB-33_S1_L005	1688021	T	C	SNM	A:T > G:C	FALSE
Lb. acidophilus	La_MA_33	9105-MB-33_S1_L005	1708129	G	A	SNM	G:C > A:T	FALSE
Lb. acidophilus	La_MA_33	9105-MB-33_S1_L005	1725796	G	A	SNM	G:C > A:T	FALSE
Lb. acidophilus	La_MA_33	9105-MB-33_S1_L005	1773208	C	T	SNM	G:C > A:T	FALSE
Lb. acidophilus	La_MA_33	9105-MB-33_S1_L005	1784222	C	T	SNM	G:C > A:T	FALSE
Lb. acidophilus	La_MA_33	9105-MB-33_S1_L005	1842943	C	T	SNM	G:C > A:T	FALSE
Lb. acidophilus	La_MA_33	9105-MB-33_S1_L005	1862529	G	A	SNM	G:C > A:T	FALSE
Lb. acidophilus	La_MA_33	9105-MB-33_S1_L005	1897532	C	T	SNM	G:C > A:T	FALSE
Lb. acidophilus	La_MA_33	9105-MB-33_S1_L005	1898477	G	A	SNM	G:C > A:T	FALSE
Lb. acidophilus	La_MA_33	9105-MB-33_S1_L005	1937753	TA	T	DEL	NA	NA
Lb. acidophilus	La_MA_33	9105-MB-33_S1_L005	1953751	G	A	SNM	G:C > A:T	FALSE
Lb. acidophilus	La_MA_33	9105-MB-33_S1_L005	1967530	TA	T	DEL	NA	NA
Lb. acidophilus	La_MA_33	9105-MB-33_S1_L005	1978543	C	T	SNM	G:C > A:T	FALSE
Lb. acidophilus	La_MA_34	9105-MB-34_S1_L005	13712	G	A	SNM	G:C > A:T	FALSE
Lb. acidophilus	La_MA_34	9105-MB-34_S1_L005	38768	C	T	SNM	G:C > A:T	FALSE
Lb. acidophilus	La_MA_34	9105-MB-34_S1_L005	49801	AT	A	DEL	NA	NA
Lb. acidophilus	La_MA_34	9105-MB-34_S1_L005	55708	C	T	SNM	G:C > A:T	FALSE
Lb. acidophilus	La_MA_34	9105-MB-34_S1_L005	66182	G	A	SNM	G:C > A:T	FALSE
Lb. acidophilus	La_MA_34	9105-MB-34_S1_L005	79401	A	G	SNM	A:T > G:C	FALSE
Lb. acidophilus	La_MA_34	9105-MB-34_S1_L005	97219	TA	T	DEL	NA	NA
Lb. acidophilus	La_MA_34	9105-MB-34_S1_L005	112660	A	G	SNM	A:T > G:C	FALSE
Lb. acidophilus	La_MA_34	9105-MB-34_S1_L005	128552	A	G	SNM	A:T > G:C	FALSE
Lb. acidophilus	La_MA_34	9105-MB-34_S1_L005	128845	C	T	SNM	G:C > A:T	FALSE
Lb. acidophilus	La_MA_34	9105-MB-34_S1_L005	129484	T	C	SNM	A:T > G:C	FALSE
Lb. acidophilus	La_MA_34	9105-MB-34_S1_L005	136306	G	A	SNM	G:C > A:T	FALSE
Lb. acidophilus	La_MA_34	9105-MB-34_S1_L005	195596	C	T	SNM	G:C > A:T	FALSE
Lb. acidophilus	La_MA_34	9105-MB-34_S1_L005	209161	T	C	SNM	A:T > G:C	FALSE
Lb. acidophilus	La_MA_34	9105-MB-34_S1_L005	246193	G	A	SNM	G:C > A:T	FALSE
Lb. acidophilus	La_MA_34	9105-MB-34_S1_L005	254070	C	T	SNM	G:C > A:T	FALSE
Lb. acidophilus	La_MA_34	9105-MB-34_S1_L005	284219	A	G	SNM	A:T > G:C	FALSE
Lb. acidophilus	La_MA_34	9105-MB-34_S1_L005	288271	TA	T	DEL	NA	NA
Lb. acidophilus	La_MA_34	9105-MB-34_S1_L005	312933	A	G	SNM	A:T > G:C	FALSE
Lb. acidophilus	La_MA_34	9105-MB-34_S1_L005	323179	A	G	SNM	A:T > G:C	FALSE
Lb. acidophilus	La_MA_34	9105-MB-34_S1_L005	342003	G	A	SNM	G:C > A:T	FALSE
Lb. acidophilus	La_MA_34	9105-MB-34_S1_L005	352332	CA	C	DEL	NA	NA
Lb. acidophilus	La_MA_34	9105-MB-34_S1_L005	412143	GA	G	DEL	NA	NA
Lb. acidophilus	La_MA_34	9105-MB-34_S1_L005	435963	C	T	SNM	G:C > A:T	FALSE
Lb. acidophilus	La_MA_34	9105-MB-34_S1_L005	440543	C	T	SNM	G:C > A:T	FALSE
Lb. acidophilus	La_MA_34	9105-MB-34_S1_L005	443382	A	G	SNM	A:T > G:C	FALSE
Lb. acidophilus	La_MA_34	9105-MB-34_S1_L005	508894	C	T	SNM	G:C > A:T	FALSE
Lb. acidophilus	La_MA_34	9105-MB-34_S1_L005	513461	G	A	SNM	G:C > A:T	FALSE
Lb. acidophilus	La_MA_34	9105-MB-34_S1_L005	518139	G	A	SNM	G:C > A:T	FALSE
Lb. acidophilus	La_MA_34	9105-MB-34_S1_L005	527742	T	C	SNM	A:T > G:C	FALSE
Lb. acidophilus	La_MA_34	9105-MB-34_S1_L005	541045	C	T	SNM	G:C > A:T	FALSE
Lb. acidophilus	La_MA_34	9105-MB-34_S1_L005	547335	A	G	SNM	A:T > G:C	FALSE
Lb. acidophilus	La_MA_34	9105-MB-34_S1_L005	582108	C	T	SNM	G:C > A:T	FALSE
Lb. acidophilus	La_MA_34	9105-MB-34_S1_L005	585627	C	T	SNM	G:C > A:T	FALSE
Lb. acidophilus	La_MA_34	9105-MB-34_S1_L005	587086	T	C	SNM	A:T > G:C	FALSE
Lb. acidophilus	La_MA_34	9105-MB-34_S1_L005	593799	G	A	SNM	G:C > A:T	FALSE
Lb. acidophilus	La_MA_34	9105-MB-34_S1_L005	600701	G	A	SNM	G:C > A:T	FALSE
Lb. acidophilus	La_MA_34	9105-MB-34_S1_L005	659240	A	G	SNM	A:T > G:C	FALSE
Lb. acidophilus	La_MA_34	9105-MB-34_S1_L005	661316	GA	G	DEL	NA	NA
Lb. acidophilus	La_MA_34	9105-MB-34_S1_L005	662167	TA	T	DEL	NA	NA
Lb. acidophilus	La_MA_34	9105-MB-34_S1_L005	679440	T	C	SNM	A:T > G:C	FALSE
Lb. acidophilus	La_MA_34	9105-MB-34_S1_L005	685678	GA	G	DEL	NA	NA
Lb. acidophilus	La_MA_34	9105-MB-34_S1_L005	689013	CT	C	DEL	NA	NA
Lb. acidophilus	La_MA_34	9105-MB-34_S1_L005	697197	T	C	SNM	A:T > G:C	FALSE
Lb. acidophilus	La_MA_34	9105-MB-34_S1_L005	716126	GA	G	DEL	NA	NA
Lb. acidophilus	La_MA_34	9105-MB-34_S1_L005	722247	T	C	SNM	A:T > G:C	FALSE
Lb. acidophilus	La_MA_34	9105-MB-34_S1_L005	790154	C	T	SNM	G:C > A:T	FALSE
Lb. acidophilus	La_MA_34	9105-MB-34_S1_L005	801219	GT	G	DEL	NA	NA
Lb. acidophilus	La_MA_34	9105-MB-34_S1_L005	824235	TA	T	DEL	NA	NA
Lb. acidophilus	La_MA_34	9105-MB-34_S1_L005	871816	T	TA	INS	NA	NA
Lb. acidophilus	La_MA_34	9105-MB-34_S1_L005	891617	A	G	SNM	A:T > G:C	FALSE
Lb. acidophilus	La_MA_34	9105-MB-34_S1_L005	903112	A	G	SNM	A:T > G:C	FALSE
Lb. acidophilus	La_MA_34	9105-MB-34_S1_L005	1024982	G	A	SNM	G:C > A:T	FALSE
Lb. acidophilus	La_MA_34	9105-MB-34_S1_L005	1059958	T	A	SNM	A:T > T:A	FALSE
Lb. acidophilus	La_MA_34	9105-MB-34_S1_L005	1068536	T	C	SNM	A:T > G:C	FALSE
Lb. acidophilus	La_MA_34	9105-MB-34_S1_L005	1078151	A	G	SNM	A:T > G:C	FALSE
Lb. acidophilus	La_MA_34	9105-MB-34_S1_L005	1163368	T	C	SNM	A:T > G:C	FALSE
Lb. acidophilus	La_MA_34	9105-MB-34_S1_L005	1170505	T	C	SNM	A:T > G:C	FALSE
Lb. acidophilus	La_MA_34	9105-MB-34_S1_L005	1175007	C	T	SNM	G:C > A:T	FALSE
Lb. acidophilus	La_MA_34	9105-MB-34_S1_L005	1176446	C	T	SNM	G:C > A:T	FALSE
Lb. acidophilus	La_MA_34	9105-MB-34_S1_L005	1200813	G	A	SNM	G:C > A:T	FALSE
Lb. acidophilus	La_MA_34	9105-MB-34_S1_L005	1225940	C	T	SNM	G:C > A:T	FALSE
Lb. acidophilus	La_MA_34	9105-MB-34_S1_L005	1284111	A	G	SNM	A:T > G:C	FALSE
Lb. acidophilus	La_MA_34	9105-MB-34_S1_L005	1284838	C	T	SNM	G:C > A:T	FALSE
Lb. acidophilus	La_MA_34	9105-MB-34_S1_L005	1302339	TA	T	DEL	NA	NA
Lb. acidophilus	La_MA_34	9105-MB-34_S1_L005	1315307	T	C	SNM	A:T > G:C	FALSE
Lb. acidophilus	La_MA_34	9105-MB-34_S1_L005	1320867	C	CT	INS	NA	NA
Lb. acidophilus	La_MA_34	9105-MB-34_S1_L005	1353627	C	T	SNM	G:C > A:T	FALSE
Lb. acidophilus	La_MA_34	9105-MB-34_S1_L005	1359170	C	CA	INS	NA	NA
Lb. acidophilus	La_MA_34	9105-MB-34_S1_L005	1362639	A	G	SNM	A:T > G:C	FALSE
Lb. acidophilus	La_MA_34	9105-MB-34_S1_L005	1389385	G	GT	INS	NA	NA
Lb. acidophilus	La_MA_34	9105-MB-34_S1_L005	1422267	C	T	SNM	G:C > A:T	FALSE
Lb. acidophilus	La_MA_34	9105-MB-34_S1_L005	1428068	G	GT	INS	NA	NA
Lb. acidophilus	La_MA_34	9105-MB-34_S1_L005	1441979	G	A	SNM	G:C > A:T	FALSE
Lb. acidophilus	La_MA_34	9105-MB-34_S1_L005	1445911	G	A	SNM	G:C > A:T	FALSE
Lb. acidophilus	La_MA_34	9105-MB-34_S1_L005	1459317	G	A	SNM	G:C > A:T	FALSE
Lb. acidophilus	La_MA_34	9105-MB-34_S1_L005	1461022	G	A	SNM	G:C > A:T	FALSE
Lb. acidophilus	La_MA_34	9105-MB-34_S1_L005	1520063	G	A	SNM	G:C > A:T	FALSE
Lb. acidophilus	La_MA_34	9105-MB-34_S1_L005	1550209	C	A	SNM	G:C > T:A	TRUE
Lb. acidophilus	La_MA_34	9105-MB-34_S1_L005	1550211	T	C	SNM	A:T > G:C	TRUE
Lb. acidophilus	La_MA_34	9105-MB-34_S1_L005	1555211	CT	C	DEL	NA	NA
Lb. acidophilus	La_MA_34	9105-MB-34_S1_L005	1577589	C	T	SNM	G:C > A:T	FALSE
Lb. acidophilus	La_MA_34	9105-MB-34_S1_L005	1587263	T	C	SNM	A:T > G:C	FALSE
Lb. acidophilus	La_MA_34	9105-MB-34_S1_L005	1611548	C	T	SNM	G:C > A:T	FALSE
Lb. acidophilus	La_MA_34	9105-MB-34_S1_L005	1623730	C	T	SNM	G:C > A:T	FALSE
Lb. acidophilus	La_MA_34	9105-MB-34_S1_L005	1648449	C	T	SNM	G:C > A:T	FALSE
Lb. acidophilus	La_MA_34	9105-MB-34_S1_L005	1693417	G	A	SNM	G:C > A:T	FALSE
Lb. acidophilus	La_MA_34	9105-MB-34_S1_L005	1700999	G	A	SNM	G:C > A:T	FALSE
Lb. acidophilus	La_MA_34	9105-MB-34_S1_L005	1747066	C	T	SNM	G:C > A:T	FALSE
Lb. acidophilus	La_MA_34	9105-MB-34_S1_L005	1751133	T	TC	INS	NA	NA
Lb. acidophilus	La_MA_34	9105-MB-34_S1_L005	1764736	G	A	SNM	G:C > A:T	FALSE
Lb. acidophilus	La_MA_34	9105-MB-34_S1_L005	1772783	C	T	SNM	G:C > A:T	FALSE
Lb. acidophilus	La_MA_34	9105-MB-34_S1_L005	1775136	G	A	SNM	G:C > A:T	FALSE
Lb. acidophilus	La_MA_34	9105-MB-34_S1_L005	1777181	G	A	SNM	G:C > A:T	FALSE
Lb. acidophilus	La_MA_34	9105-MB-34_S1_L005	1783010	G	A	SNM	G:C > A:T	FALSE
Lb. acidophilus	La_MA_34	9105-MB-34_S1_L005	1784722	C	T	SNM	G:C > A:T	FALSE
Lb. acidophilus	La_MA_34	9105-MB-34_S1_L005	1793535	G	A	SNM	G:C > A:T	FALSE
Lb. acidophilus	La_MA_34	9105-MB-34_S1_L005	1798586	C	T	SNM	G:C > A:T	FALSE
Lb. acidophilus	La_MA_34	9105-MB-34_S1_L005	1844013	G	A	SNM	G:C > A:T	FALSE
Lb. acidophilus	La_MA_34	9105-MB-34_S1_L005	1945320	C	T	SNM	G:C > A:T	FALSE
Lb. acidophilus	La_MA_34	9105-MB-34_S1_L005	1947101	C	T	SNM	G:C > A:T	FALSE
Lb. acidophilus	La_MA_34	9105-MB-34_S1_L005	1955326	C	T	SNM	G:C > A:T	FALSE
Lb. acidophilus	La_MA_34	9105-MB-34_S1_L005	1963006	C	T	SNM	G:C > A:T	FALSE
Lb. acidophilus	La_MA_35	9105-MB-35_S1_L005	27521	G	A	SNM	G:C > A:T	FALSE
Lb. acidophilus	La_MA_35	9105-MB-35_S1_L005	32404	G	A	SNM	G:C > A:T	FALSE
Lb. acidophilus	La_MA_35	9105-MB-35_S1_L005	40519	G	A	SNM	G:C > A:T	FALSE
Lb. acidophilus	La_MA_35	9105-MB-35_S1_L005	49318	C	T	SNM	G:C > A:T	FALSE
Lb. acidophilus	La_MA_35	9105-MB-35_S1_L005	57447	A	AT	INS	NA	NA
Lb. acidophilus	La_MA_35	9105-MB-35_S1_L005	57967	C	T	SNM	G:C > A:T	FALSE
Lb. acidophilus	La_MA_35	9105-MB-35_S1_L005	77073	G	A	SNM	G:C > A:T	FALSE
Lb. acidophilus	La_MA_35	9105-MB-35_S1_L005	105599	C	T	SNM	G:C > A:T	FALSE
Lb. acidophilus	La_MA_35	9105-MB-35_S1_L005	124917	G	A	SNM	G:C > A:T	FALSE
Lb. acidophilus	La_MA_35	9105-MB-35_S1_L005	138953	T	A	SNM	A:T > T:A	FALSE
Lb. acidophilus	La_MA_35	9105-MB-35_S1_L005	152482	G	A	SNM	G:C > A:T	FALSE
Lb. acidophilus	La_MA_35	9105-MB-35_S1_L005	167112	GT	G	DEL	NA	NA
Lb. acidophilus	La_MA_35	9105-MB-35_S1_L005	186778	TA	T	DEL	NA	NA
Lb. acidophilus	La_MA_35	9105-MB-35_S1_L005	190998	T	TA	INS	NA	NA
Lb. acidophilus	La_MA_35	9105-MB-35_S1_L005	202062	A	AT	INS	NA	NA
Lb. acidophilus	La_MA_35	9105-MB-35_S1_L005	218313	C	T	SNM	G:C > A:T	FALSE
Lb. acidophilus	La_MA_35	9105-MB-35_S1_L005	248625	G	A	SNM	G:C > A:T	FALSE
Lb. acidophilus	La_MA_35	9105-MB-35_S1_L005	249173	T	TA	INS	NA	NA
Lb. acidophilus	La_MA_35	9105-MB-35_S1_L005	329442	G	A	SNM	G:C > A:T	FALSE
Lb. acidophilus	La_MA_35	9105-MB-35_S1_L005	354531	C	T	SNM	G:C > A:T	FALSE
Lb. acidophilus	La_MA_35	9105-MB-35_S1_L005	384130	A	G	SNM	A:T > G:C	FALSE
Lb. acidophilus	La_MA_35	9105-MB-35_S1_L005	443252	T	C	SNM	A:T > G:C	FALSE
Lb. acidophilus	La_MA_35	9105-MB-35_S1_L005	450975	G	A	SNM	G:C > A:T	FALSE
Lb. acidophilus	La_MA_35	9105-MB-35_S1_L005	458993	G	A	SNM	G:C > A:T	FALSE
Lb. acidophilus	La_MA_35	9105-MB-35_S1_L005	462334	A	G	SNM	A:T > G:C	FALSE
Lb. acidophilus	La_MA_35	9105-MB-35_S1_L005	502962	C	T	SNM	G:C > A:T	FALSE
Lb. acidophilus	La_MA_35	9105-MB-35_S1_L005	542926	C	T	SNM	G:C > A:T	FALSE
Lb. acidophilus	La_MA_35	9105-MB-35_S1_L005	570534	C	CT	INS	NA	NA
Lb. acidophilus	La_MA_35	9105-MB-35_S1_L005	625391	G	A	SNM	G:C > A:T	FALSE
Lb. acidophilus	La_MA_35	9105-MB-35_S1_L005	659135	T	C	SNM	A:T > G:C	FALSE
Lb. acidophilus	La_MA_35	9105-MB-35_S1_L005	697554	GA	G	DEL	NA	NA
Lb. acidophilus	La_MA_35	9105-MB-35_S1_L005	697579	G	GT	INS	NA	NA
Lb. acidophilus	La_MA_35	9105-MB-35_S1_L005	711849	T	A	SNM	A:T > T:A	FALSE
Lb. acidophilus	La_MA_35	9105-MB-35_S1_L005	756049	C	T	SNM	G:C > A:T	FALSE
Lb. acidophilus	La_MA_35	9105-MB-35_S1_L005	759107	C	T	SNM	G:C > A:T	FALSE
Lb. acidophilus	La_MA_35	9105-MB-35_S1_L005	777731	G	A	SNM	G:C > A:T	FALSE
Lb. acidophilus	La_MA_35	9105-MB-35_S1_L005	803407	T	C	SNM	A:T > G:C	FALSE
Lb. acidophilus	La_MA_35	9105-MB-35_S1_L005	820536	C	T	SNM	G:C > A:T	FALSE
Lb. acidophilus	La_MA_35	9105-MB-35_S1_L005	827460	T	C	SNM	A:T > G:C	FALSE
Lb. acidophilus	La_MA_35	9105-MB-35_S1_L005	855651	T	TA	INS	NA	NA
Lb. acidophilus	La_MA_35	9105-MB-35_S1_L005	869983	T	C	SNM	A:T > G:C	FALSE
Lb. acidophilus	La_MA_35	9105-MB-35_S1_L005	891255	G	GT	INS	NA	NA
Lb. acidophilus	La_MA_35	9105-MB-35_S1_L005	980795	C	T	SNM	G:C > A:T	FALSE
Lb. acidophilus	La_MA_35	9105-MB-35_S1_L005	1022604	A	G	SNM	A:T > G:C	FALSE
Lb. acidophilus	La_MA_35	9105-MB-35_S1_L005	1112559	C	CT	INS	NA	NA
Lb. acidophilus	La_MA_35	9105-MB-35_S1_L005	1175464	C	T	SNM	G:C > A:T	FALSE
Lb. acidophilus	La_MA_35	9105-MB-35_S1_L005	1180605	CA	C	DEL	NA	NA
Lb. acidophilus	La_MA_35	9105-MB-35_S1_L005	1210321	T	C	SNM	A:T > G:C	FALSE
Lb. acidophilus	La_MA_35	9105-MB-35_S1_L005	1302235	A	G	SNM	A:T > G:C	FALSE
Lb. acidophilus	La_MA_35	9105-MB-35_S1_L005	1309255	T	C	SNM	A:T > G:C	FALSE
Lb. acidophilus	La_MA_35	9105-MB-35_S1_L005	1347072	AT	A	DEL	NA	NA
Lb. acidophilus	La_MA_35	9105-MB-35_S1_L005	1373214	T	TA	INS	NA	NA
Lb. acidophilus	La_MA_35	9105-MB-35_S1_L005	1432640	A	G	SNM	A:T > G:C	FALSE
Lb. acidophilus	La_MA_35	9105-MB-35_S1_L005	1465595	C	T	SNM	G:C > A:T	FALSE
Lb. acidophilus	La_MA_35	9105-MB-35_S1_L005	1466206	G	A	SNM	G:C > A:T	FALSE
Lb. acidophilus	La_MA_35	9105-MB-35_S1_L005	1512874	T	C	SNM	A:T > G:C	FALSE
Lb. acidophilus	La_MA_35	9105-MB-35_S1_L005	1518202	A	AT	INS	NA	NA
Lb. acidophilus	La_MA_35	9105-MB-35_S1_L005	1524228	A	G	SNM	A:T > G:C	FALSE
Lb. acidophilus	La_MA_35	9105-MB-35_S1_L005	1652821	C	T	SNM	G:C > A:T	FALSE
Lb. acidophilus	La_MA_35	9105-MB-35_S1_L005	1661879	T	A	SNM	A:T > T:A	FALSE
Lb. acidophilus	La_MA_35	9105-MB-35_S1_L005	1736533	G	A	SNM	G:C > A:T	FALSE
Lb. acidophilus	La_MA_35	9105-MB-35_S1_L005	1750116	G	A	SNM	G:C > A:T	FALSE
Lb. acidophilus	La_MA_35	9105-MB-35_S1_L005	1756437	C	T	SNM	G:C > A:T	FALSE
Lb. acidophilus	La_MA_35	9105-MB-35_S1_L005	1825071	C	T	SNM	G:C > A:T	FALSE
Lb. acidophilus	La_MA_35	9105-MB-35_S1_L005	1832507	C	T	SNM	G:C > A:T	FALSE
Lb. acidophilus	La_MA_35	9105-MB-35_S1_L005	1873967	T	C	SNM	A:T > G:C	FALSE
Lb. acidophilus	La_MA_35	9105-MB-35_S1_L005	1889570	A	G	SNM	A:T > G:C	FALSE
Lb. acidophilus	La_MA_35	9105-MB-35_S1_L005	1898038	TA	T	DEL	NA	NA
Lb. acidophilus	La_MA_35	9105-MB-35_S1_L005	1928104	C	T	SNM	G:C > A:T	FALSE
Lb. acidophilus	La_MA_35	9105-MB-35_S1_L005	1928937	G	A	SNM	G:C > A:T	FALSE
Lb. acidophilus	La_MA_35	9105-MB-35_S1_L005	1939427	C	CA	INS	NA	NA
Lb. acidophilus	La_MA_35	9105-MB-35_S1_L005	1939639	G	A	SNM	G:C > A:T	FALSE
Lb. acidophilus	La_MA_35	9105-MB-35_S1_L005	1946219	C	T	SNM	G:C > A:T	FALSE
Lb. acidophilus	La_MA_35	9105-MB-35_S1_L005	1950395	A	G	SNM	A:T > G:C	FALSE
Lb. acidophilus	La_MA_35	9105-MB-35_S1_L005	1954028	G	A	SNM	G:C > A:T	FALSE
Lb. acidophilus	La_MA_35	9105-MB-35_S1_L005	1971435	G	A	SNM	G:C > A:T	FALSE
Lb. acidophilus	La_MA_35	9105-MB-35_S1_L005	1974006	CT	C	DEL	NA	NA
Lb. acidophilus	La_MA_37	9105-MB-37_S1_L005	6995	C	T	SNM	G:C > A:T	FALSE
Lb. acidophilus	La_MA_37	9105-MB-37_S1_L005	38005	AT	A	DEL	NA	NA
Lb. acidophilus	La_MA_37	9105-MB-37_S1_L005	54170	C	T	SNM	G:C > A:T	FALSE
Lb. acidophilus	La_MA_37	9105-MB-37_S1_L005	54275	C	T	SNM	G:C > A:T	FALSE
Lb. acidophilus	La_MA_37	9105-MB-37_S1_L005	85559	G	A	SNM	G:C > A:T	FALSE
Lb. acidophilus	La_MA_37	9105-MB-37_S1_L005	93889	TA	T	DEL	NA	NA
Lb. acidophilus	La_MA_37	9105-MB-37_S1_L005	125559	C	T	SNM	G:C > A:T	TRUE
Lb. acidophilus	La_MA_37	9105-MB-37_S1_L005	125567	A	G	SNM	A:T > G:C	TRUE
Lb. acidophilus	La_MA_37	9105-MB-37_S1_L005	132952	G	A	SNM	G:C > A:T	FALSE
Lb. acidophilus	La_MA_37	9105-MB-37_S1_L005	152512	T	C	SNM	A:T > G:C	FALSE
Lb. acidophilus	La_MA_37	9105-MB-37_S1_L005	157688	C	T	SNM	G:C > A:T	FALSE
Lb. acidophilus	La_MA_37	9105-MB-37_S1_L005	167112	GT	G	DEL	NA	NA
Lb. acidophilus	La_MA_37	9105-MB-37_S1_L005	203960	G	A	SNM	G:C > A:T	FALSE
Lb. acidophilus	La_MA_37	9105-MB-37_S1_L005	213303	T	C	SNM	A:T > G:C	FALSE
Lb. acidophilus	La_MA_37	9105-MB-37_S1_L005	226795	G	A	SNM	G:C > A:T	FALSE
Lb. acidophilus	La_MA_37	9105-MB-37_S1_L005	239039	G	A	SNM	G:C > A:T	FALSE
Lb. acidophilus	La_MA_37	9105-MB-37_S1_L005	275592	AAGC	A	DEL	NA	NA
Lb. acidophilus	La_MA_37	9105-MB-37_S1_L005	289931	G	A	SNM	G:C > A:T	FALSE
Lb. acidophilus	La_MA_37	9105-MB-37_S1_L005	291961	G	A	SNM	G:C > A:T	FALSE
Lb. acidophilus	La_MA_37	9105-MB-37_S1_L005	329919	T	A	SNM	A:T > T:A	FALSE
Lb. acidophilus	La_MA_37	9105-MB-37_S1_L005	363681	T	C	SNM	A:T > G:C	FALSE
Lb. acidophilus	La_MA_37	9105-MB-37_S1_L005	420927	G	A	SNM	G:C > A:T	FALSE
Lb. acidophilus	La_MA_37	9105-MB-37_S1_L005	458623	A	G	SNM	A:T > G:C	FALSE
Lb. acidophilus	La_MA_37	9105-MB-37_S1_L005	474415	A	G	SNM	A:T > G:C	FALSE
Lb. acidophilus	La_MA_37	9105-MB-37_S1_L005	559247	T	C	SNM	A:T > G:C	FALSE
Lb. acidophilus	La_MA_37	9105-MB-37_S1_L005	642557	A	G	SNM	A:T > G:C	FALSE
Lb. acidophilus	La_MA_37	9105-MB-37_S1_L005	658656	G	A	SNM	G:C > A:T	FALSE
Lb. acidophilus	La_MA_37	9105-MB-37_S1_L005	710922	A	G	SNM	A:T > G:C	FALSE
Lb. acidophilus	La_MA_37	9105-MB-37_S1_L005	731142	TA	T	DEL	NA	NA
Lb. acidophilus	La_MA_37	9105-MB-37_S1_L005	762826	T	C	SNM	A:T > G:C	FALSE
Lb. acidophilus	La_MA_37	9105-MB-37_S1_L005	793734	A	G	SNM	A:T > G:C	FALSE
Lb. acidophilus	La_MA_37	9105-MB-37_S1_L005	823856	G	A	SNM	G:C > A:T	FALSE
Lb. acidophilus	La_MA_37	9105-MB-37_S1_L005	833271	G	A	SNM	G:C > A:T	FALSE
Lb. acidophilus	La_MA_37	9105-MB-37_S1_L005	977602	AT	A	DEL	NA	NA
Lb. acidophilus	La_MA_37	9105-MB-37_S1_L005	990244	T	C	SNM	A:T > G:C	FALSE
Lb. acidophilus	La_MA_37	9105-MB-37_S1_L005	993488	T	C	SNM	A:T > G:C	FALSE
Lb. acidophilus	La_MA_37	9105-MB-37_S1_L005	1049459	C	T	SNM	G:C > A:T	FALSE
Lb. acidophilus	La_MA_37	9105-MB-37_S1_L005	1059013	C	T	SNM	G:C > A:T	FALSE
Lb. acidophilus	La_MA_37	9105-MB-37_S1_L005	1110694	A	G	SNM	A:T > G:C	FALSE
Lb. acidophilus	La_MA_37	9105-MB-37_S1_L005	1117882	AT	A	DEL	NA	NA
Lb. acidophilus	La_MA_37	9105-MB-37_S1_L005	1172000	G	A	SNM	G:C > A:T	FALSE
Lb. acidophilus	La_MA_37	9105-MB-37_S1_L005	1177374	C	T	SNM	G:C > A:T	FALSE
Lb. acidophilus	La_MA_37	9105-MB-37_S1_L005	1207381	A	G	SNM	A:T > G:C	FALSE
Lb. acidophilus	La_MA_37	9105-MB-37_S1_L005	1280184	G	A	SNM	G:C > A:T	FALSE
Lb. acidophilus	La_MA_37	9105-MB-37_S1_L005	1288048	C	T	SNM	G:C > A:T	FALSE
Lb. acidophilus	La_MA_37	9105-MB-37_S1_L005	1321315	T	C	SNM	A:T > G:C	FALSE
Lb. acidophilus	La_MA_37	9105-MB-37_S1_L005	1326128	CT	C	DEL	NA	NA
Lb. acidophilus	La_MA_37	9105-MB-37_S1_L005	1359170	C	CA	INS	NA	NA
Lb. acidophilus	La_MA_37	9105-MB-37_S1_L005	1407857	G	A	SNM	G:C > A:T	FALSE
Lb. acidophilus	La_MA_37	9105-MB-37_S1_L005	1458881	CT	C	DEL	NA	NA
Lb. acidophilus	La_MA_37	9105-MB-37_S1_L005	1502582	G	A	SNM	G:C > A:T	FALSE
Lb. acidophilus	La_MA_37	9105-MB-37_S1_L005	1549579	G	A	SNM	G:C > A:T	FALSE
Lb. acidophilus	La_MA_37	9105-MB-37_S1_L005	1647094	C	T	SNM	G:C > A:T	FALSE
Lb. acidophilus	La_MA_37	9105-MB-37_S1_L005	1663945	T	C	SNM	A:T > G:C	FALSE
Lb. acidophilus	La_MA_37	9105-MB-37_S1_L005	1669174	C	T	SNM	G:C > A:T	FALSE
Lb. acidophilus	La_MA_37	9105-MB-37_S1_L005	1682249	T	C	SNM	A:T > G:C	FALSE
Lb. acidophilus	La_MA_37	9105-MB-37_S1_L005	1761521	A	G	SNM	A:T > G:C	FALSE
Lb. acidophilus	La_MA_37	9105-MB-37_S1_L005	1781173	C	T	SNM	G:C > A:T	FALSE
Lb. acidophilus	La_MA_37	9105-MB-37_S1_L005	1815192	C	CA	INS	NA	NA
Lb. acidophilus	La_MA_37	9105-MB-37_S1_L005	1883129	A	G	SNM	A:T > G:C	FALSE
Lb. acidophilus	La_MA_37	9105-MB-37_S1_L005	1896022	C	T	SNM	G:C > A:T	FALSE
Lb. acidophilus	La_MA_37	9105-MB-37_S1_L005	1911476	G	GA	INS	NA	NA
Lb. acidophilus	La_MA_37	9105-MB-37_S1_L005	1968711	G	A	SNM	G:C > A:T	FALSE
Lb. acidophilus	La_MA_38	9105-MB-38_S1_L005	35233	T	C	SNM	A:T > G:C	FALSE
Lb. acidophilus	La_MA_38	9105-MB-38_S1_L005	64085	T	A	SNM	A:T > T:A	FALSE
Lb. acidophilus	La_MA_38	9105-MB-38_S1_L005	117873	CT	C	DEL	NA	NA
Lb. acidophilus	La_MA_38	9105-MB-38_S1_L005	167612	C	T	SNM	G:C > A:T	FALSE
Lb. acidophilus	La_MA_38	9105-MB-38_S1_L005	213581	C	T	SNM	G:C > A:T	FALSE
Lb. acidophilus	La_MA_38	9105-MB-38_S1_L005	311063	CA	C	DEL	NA	NA
Lb. acidophilus	La_MA_38	9105-MB-38_S1_L005	343184	C	T	SNM	G:C > A:T	TRUE
Lb. acidophilus	La_MA_38	9105-MB-38_S1_L005	343186	A	T	SNM	A:T > T:A	TRUE
Lb. acidophilus	La_MA_38	9105-MB-38_S1_L005	343187	G	T	SNM	G:C > T:A	TRUE
Lb. acidophilus	La_MA_38	9105-MB-38_S1_L005	352332	CA	C	DEL	NA	NA
Lb. acidophilus	La_MA_38	9105-MB-38_S1_L005	369042	A	G	SNM	A:T > G:C	FALSE
Lb. acidophilus	La_MA_38	9105-MB-38_S1_L005	398967	G	A	SNM	G:C > A:T	FALSE
Lb. acidophilus	La_MA_38	9105-MB-38_S1_L005	401130	AT	A	DEL	NA	NA
Lb. acidophilus	La_MA_38	9105-MB-38_S1_L005	475249	AT	A	DEL	NA	NA
Lb. acidophilus	La_MA_38	9105-MB-38_S1_L005	693528	TA	T	DEL	NA	NA
Lb. acidophilus	La_MA_38	9105-MB-38_S1_L005	752094	A	G	SNM	A:T > G:C	FALSE
Lb. acidophilus	La_MA_38	9105-MB-38_S1_L005	771983	C	CA	INS	NA	NA
Lb. acidophilus	La_MA_38	9105-MB-38_S1_L005	808616	AT	A	DEL	NA	NA
Lb. acidophilus	La_MA_38	9105-MB-38_S1_L005	820231	T	C	SNM	A:T > G:C	FALSE
Lb. acidophilus	La_MA_38	9105-MB-38_S1_L005	844201	T	C	SNM	A:T > G:C	FALSE
Lb. acidophilus	La_MA_38	9105-MB-38_S1_L005	871228	T	C	SNM	A:T > G:C	FALSE
Lb. acidophilus	La_MA_38	9105-MB-38_S1_L005	948876	G	A	SNM	G:C > A:T	FALSE
Lb. acidophilus	La_MA_38	9105-MB-38_S1_L005	958212	TAA	T	DEL	NA	NA
Lb. acidophilus	La_MA_38	9105-MB-38_S1_L005	958217	A	T	SNM	A:T > T:A	TRUE
Lb. acidophilus	La_MA_38	9105-MB-38_S1_L005	1029278	A	G	SNM	A:T > G:C	FALSE
Lb. acidophilus	La_MA_38	9105-MB-38_S1_L005	1311333	A	G	SNM	A:T > G:C	FALSE
Lb. acidophilus	La_MA_38	9105-MB-38_S1_L005	1338150	C	T	SNM	G:C > A:T	FALSE
Lb. acidophilus	La_MA_38	9105-MB-38_S1_L005	1359170	C	CA	INS	NA	NA
Lb. acidophilus	La_MA_38	9105-MB-38_S1_L005	1488856	TA	T	DEL	NA	NA
Lb. acidophilus	La_MA_38	9105-MB-38_S1_L005	1548767	TA	T	DEL	NA	NA
Lb. acidophilus	La_MA_38	9105-MB-38_S1_L005	1601703	C	T	SNM	G:C > A:T	FALSE
Lb. acidophilus	La_MA_38	9105-MB-38_S1_L005	1612260	G	A	SNM	G:C > A:T	FALSE
Lb. acidophilus	La_MA_38	9105-MB-38_S1_L005	1764753	C	T	SNM	G:C > A:T	FALSE
Lb. acidophilus	La_MA_38	9105-MB-38_S1_L005	1778588	G	A	SNM	G:C > A:T	FALSE
Lb. acidophilus	La_MA_38	9105-MB-38_S1_L005	1779673	C	T	SNM	G:C > A:T	FALSE
Lb. acidophilus	La_MA_38	9105-MB-38_S1_L005	1916477	CA	C	DEL	NA	NA
Lb. acidophilus	La_MA_39	9105-MB-39_S1_L005	3640	G	A	SNM	G:C > A:T	FALSE
Lb. acidophilus	La_MA_39	9105-MB-39_S1_L005	30612	G	A	SNM	G:C > A:T	FALSE
Lb. acidophilus	La_MA_39	9105-MB-39_S1_L005	85970	C	T	SNM	G:C > A:T	FALSE
Lb. acidophilus	La_MA_39	9105-MB-39_S1_L005	96134	T	C	SNM	A:T > G:C	FALSE
Lb. acidophilus	La_MA_39	9105-MB-39_S1_L005	116828	T	A	SNM	A:T > T:A	FALSE
Lb. acidophilus	La_MA_39	9105-MB-39_S1_L005	123810	C	T	SNM	G:C > A:T	FALSE
Lb. acidophilus	La_MA_39	9105-MB-39_S1_L005	133972	C	T	SNM	G:C > A:T	FALSE
Lb. acidophilus	La_MA_39	9105-MB-39_S1_L005	163381	C	T	SNM	G:C > A:T	FALSE
Lb. acidophilus	La_MA_39	9105-MB-39_S1_L005	184233	G	A	SNM	G:C > A:T	FALSE
Lb. acidophilus	La_MA_39	9105-MB-39_S1_L005	192646	A	AT	INS	NA	NA
Lb. acidophilus	La_MA_39	9105-MB-39_S1_L005	290733	G	A	SNM	G:C > A:T	FALSE
Lb. acidophilus	La_MA_39	9105-MB-39_S1_L005	320067	C	T	SNM	G:C > A:T	FALSE
Lb. acidophilus	La_MA_39	9105-MB-39_S1_L005	390343	G	A	SNM	G:C > A:T	FALSE
Lb. acidophilus	La_MA_39	9105-MB-39_S1_L005	394389	G	A	SNM	G:C > A:T	FALSE
Lb. acidophilus	La_MA_39	9105-MB-39_S1_L005	477516	A	G	SNM	A:T > G:C	FALSE
Lb. acidophilus	La_MA_39	9105-MB-39_S1_L005	518710	A	G	SNM	A:T > G:C	FALSE
Lb. acidophilus	La_MA_39	9105-MB-39_S1_L005	530756	A	G	SNM	A:T > G:C	FALSE
Lb. acidophilus	La_MA_39	9105-MB-39_S1_L005	556917	G	GT	INS	NA	NA
Lb. acidophilus	La_MA_39	9105-MB-39_S1_L005	595310	C	T	SNM	G:C > A:T	FALSE
Lb. acidophilus	La_MA_39	9105-MB-39_S1_L005	606692	G	A	SNM	G:C > A:T	FALSE
Lb. acidophilus	La_MA_39	9105-MB-39_S1_L005	625015	C	CA	INS	NA	NA
Lb. acidophilus	La_MA_39	9105-MB-39_S1_L005	632849	T	C	SNM	A:T > G:C	FALSE
Lb. acidophilus	La_MA_39	9105-MB-39_S1_L005	654703	C	T	SNM	G:C > A:T	FALSE
Lb. acidophilus	La_MA_39	9105-MB-39_S1_L005	692459	G	A	SNM	G:C > A:T	FALSE
Lb. acidophilus	La_MA_39	9105-MB-39_S1_L005	701202	C	T	SNM	G:C > A:T	FALSE
Lb. acidophilus	La_MA_39	9105-MB-39_S1_L005	703911	G	A	SNM	G:C > A:T	FALSE
Lb. acidophilus	La_MA_39	9105-MB-39_S1_L005	726045	A	T	SNM	A:T > T:A	FALSE
Lb. acidophilus	La_MA_39	9105-MB-39_S1_L005	731142	TA	T	DEL	NA	NA
Lb. acidophilus	La_MA_39	9105-MB-39_S1_L005	732653	G	A	SNM	G:C > A:T	FALSE
Lb. acidophilus	La_MA_39	9105-MB-39_S1_L005	823654	A	G	SNM	A:T > G:C	FALSE
Lb. acidophilus	La_MA_39	9105-MB-39_S1_L005	865493	T	C	SNM	A:T > G:C	FALSE
Lb. acidophilus	La_MA_39	9105-MB-39_S1_L005	874362	TA	T	DEL	NA	NA
Lb. acidophilus	La_MA_39	9105-MB-39_S1_L005	901093	G	A	SNM	G:C > A:T	FALSE
Lb. acidophilus	La_MA_39	9105-MB-39_S1_L005	925204	G	A	SNM	G:C > A:T	FALSE
Lb. acidophilus	La_MA_39	9105-MB-39_S1_L005	959322	A	T	SNM	A:T > T:A	FALSE
Lb. acidophilus	La_MA_39	9105-MB-39_S1_L005	1021115	TA	T	DEL	NA	NA
Lb. acidophilus	La_MA_39	9105-MB-39_S1_L005	1028185	G	A	SNM	G:C > A:T	FALSE
Lb. acidophilus	La_MA_39	9105-MB-39_S1_L005	1054917	TA	T	DEL	NA	NA
Lb. acidophilus	La_MA_39	9105-MB-39_S1_L005	1079396	GA	G	DEL	NA	NA
Lb. acidophilus	La_MA_39	9105-MB-39_S1_L005	1157057	G	A	SNM	G:C > A:T	FALSE
Lb. acidophilus	La_MA_39	9105-MB-39_S1_L005	1197842	G	A	SNM	G:C > A:T	FALSE
Lb. acidophilus	La_MA_39	9105-MB-39_S1_L005	1223169	G	A	SNM	G:C > A:T	FALSE
Lb. acidophilus	La_MA_39	9105-MB-39_S1_L005	1271592	G	A	SNM	G:C > A:T	FALSE
Lb. acidophilus	La_MA_39	9105-MB-39_S1_L005	1359170	C	CA	INS	NA	NA
Lb. acidophilus	La_MA_39	9105-MB-39_S1_L005	1504257	A	G	SNM	A:T > G:C	FALSE
Lb. acidophilus	La_MA_39	9105-MB-39_S1_L005	1512714	T	C	SNM	A:T > G:C	FALSE
Lb. acidophilus	La_MA_39	9105-MB-39_S1_L005	1514586	C	T	SNM	G:C > A:T	FALSE
Lb. acidophilus	La_MA_39	9105-MB-39_S1_L005	1550686	G	A	SNM	G:C > A:T	FALSE
Lb. acidophilus	La_MA_39	9105-MB-39_S1_L005	1670089	C	T	SNM	G:C > A:T	FALSE
Lb. acidophilus	La_MA_39	9105-MB-39_S1_L005	1687887	G	A	SNM	G:C > A:T	FALSE
Lb. acidophilus	La_MA_39	9105-MB-39_S1_L005	1840296	AT	A	DEL	NA	NA
Lb. acidophilus	La_MA_39	9105-MB-39_S1_L005	1843638	GA	G	DEL	NA	NA
Lb. acidophilus	La_MA_39	9105-MB-39_S1_L005	1846590	C	T	SNM	G:C > A:T	FALSE
Lb. acidophilus	La_MA_39	9105-MB-39_S1_L005	1872483	G	A	SNM	G:C > A:T	FALSE
Lb. acidophilus	La_MA_39	9105-MB-39_S1_L005	1882223	G	A	SNM	G:C > A:T	FALSE
Lb. acidophilus	La_MA_39	9105-MB-39_S1_L005	1899903	C	T	SNM	G:C > A:T	FALSE
Lb. acidophilus	La_MA_39	9105-MB-39_S1_L005	1906264	C	T	SNM	G:C > A:T	FALSE
Lb. acidophilus	La_MA_39	9105-MB-39_S1_L005	1906383	C	T	SNM	G:C > A:T	FALSE
Lb. acidophilus	La_MA_39	9105-MB-39_S1_L005	1922674	C	T	SNM	G:C > A:T	FALSE
Lb. acidophilus	La_MA_39	9105-MB-39_S1_L005	1945923	G	A	SNM	G:C > A:T	FALSE
Lb. acidophilus	La_MA_39	9105-MB-39_S1_L005	1970778	A	G	SNM	A:T > G:C	FALSE
Lb. acidophilus	La_MA_40	9105-MB-40_S1_L005	12978	G	A	SNM	G:C > A:T	FALSE
Lb. acidophilus	La_MA_40	9105-MB-40_S1_L005	14895	G	A	SNM	G:C > A:T	FALSE
Lb. acidophilus	La_MA_40	9105-MB-40_S1_L005	16200	G	A	SNM	G:C > A:T	FALSE
Lb. acidophilus	La_MA_40	9105-MB-40_S1_L005	43260	C	T	SNM	G:C > A:T	FALSE
Lb. acidophilus	La_MA_40	9105-MB-40_S1_L005	56638	A	G	SNM	A:T > G:C	FALSE
Lb. acidophilus	La_MA_40	9105-MB-40_S1_L005	64219	G	A	SNM	G:C > A:T	FALSE
Lb. acidophilus	La_MA_40	9105-MB-40_S1_L005	67267	CT	C	DEL	NA	NA
Lb. acidophilus	La_MA_40	9105-MB-40_S1_L005	161123	TA	T	DEL	NA	NA
Lb. acidophilus	La_MA_40	9105-MB-40_S1_L005	213099	G	A	SNM	G:C > A:T	FALSE
Lb. acidophilus	La_MA_40	9105-MB-40_S1_L005	253461	GA	G	DEL	NA	NA
Lb. acidophilus	La_MA_40	9105-MB-40_S1_L005	312787	A	G	SNM	A:T > G:C	FALSE
Lb. acidophilus	La_MA_40	9105-MB-40_S1_L005	364754	G	A	SNM	G:C > A:T	FALSE
Lb. acidophilus	La_MA_40	9105-MB-40_S1_L005	373202	A	G	SNM	A:T > G:C	FALSE
Lb. acidophilus	La_MA_40	9105-MB-40_S1_L005	373996	C	T	SNM	G:C > A:T	FALSE
Lb. acidophilus	La_MA_40	9105-MB-40_S1_L005	384646	C	T	SNM	G:C > A:T	FALSE
Lb. acidophilus	La_MA_40	9105-MB-40_S1_L005	389275	G	A	SNM	G:C > A:T	FALSE
Lb. acidophilus	La_MA_40	9105-MB-40_S1_L005	496685	G	A	SNM	G:C > A:T	FALSE
Lb. acidophilus	La_MA_40	9105-MB-40_S1_L005	519059	C	T	SNM	G:C > A:T	FALSE
Lb. acidophilus	La_MA_40	9105-MB-40_S1_L005	530132	G	A	SNM	G:C > A:T	FALSE
Lb. acidophilus	La_MA_40	9105-MB-40_S1_L005	542031	G	A	SNM	G:C > A:T	FALSE
Lb. acidophilus	La_MA_40	9105-MB-40_S1_L005	710894	C	T	SNM	G:C > A:T	FALSE
Lb. acidophilus	La_MA_40	9105-MB-40_S1_L005	731481	C	T	SNM	G:C > A:T	FALSE
Lb. acidophilus	La_MA_40	9105-MB-40_S1_L005	884135	C	T	SNM	G:C > A:T	FALSE
Lb. acidophilus	La_MA_40	9105-MB-40_S1_L005	888163	A	G	SNM	A:T > G:C	FALSE
Lb. acidophilus	La_MA_40	9105-MB-40_S1_L005	906738	AG	A	DEL	NA	NA
Lb. acidophilus	La_MA_40	9105-MB-40_S1_L005	954522	T	C	SNM	A:T > G:C	FALSE
Lb. acidophilus	La_MA_40	9105-MB-40_S1_L005	1020531	C	T	SNM	G:C > A:T	FALSE
Lb. acidophilus	La_MA_40	9105-MB-40_S1_L005	1068886	C	T	SNM	G:C > A:T	FALSE
Lb. acidophilus	La_MA_40	9105-MB-40_S1_L005	1088287	A	G	SNM	A:T > G:C	FALSE
Lb. acidophilus	La_MA_40	9105-MB-40_S1_L005	1109385	G	A	SNM	G:C > A:T	FALSE
Lb. acidophilus	La_MA_40	9105-MB-40_S1_L005	1109921	C	CA	INS	NA	NA
Lb. acidophilus	La_MA_40	9105-MB-40_S1_L005	1111206	CT	C	DEL	NA	NA
Lb. acidophilus	La_MA_40	9105-MB-40_S1_L005	1119488	G	A	SNM	G:C > A:T	FALSE
Lb. acidophilus	La_MA_40	9105-MB-40_S1_L005	1195208	TA	T	DEL	NA	NA
Lb. acidophilus	La_MA_40	9105-MB-40_S1_L005	1230007	T	C	SNM	A:T > G:C	FALSE
Lb. acidophilus	La_MA_40	9105-MB-40_S1_L005	1246291	TA	T	DEL	NA	NA
Lb. acidophilus	La_MA_40	9105-MB-40_S1_L005	1280711	A	G	SNM	A:T > G:C	FALSE
Lb. acidophilus	La_MA_40	9105-MB-40_S1_L005	1359170	C	CA	INS	NA	NA
Lb. acidophilus	La_MA_40	9105-MB-40_S1_L005	1436518	A	G	SNM	A:T > G:C	FALSE
Lb. acidophilus	La_MA_40	9105-MB-40_S1_L005	1441621	T	C	SNM	A:T > G:C	FALSE
Lb. acidophilus	La_MA_40	9105-MB-40_S1_L005	1486861	C	CT	INS	NA	NA
Lb. acidophilus	La_MA_40	9105-MB-40_S1_L005	1487408	T	C	SNM	A:T > G:C	FALSE
Lb. acidophilus	La_MA_40	9105-MB-40_S1_L005	1497018	G	A	SNM	G:C > A:T	FALSE
Lb. acidophilus	La_MA_40	9105-MB-40_S1_L005	1515085	GA	G	DEL	NA	NA
Lb. acidophilus	La_MA_40	9105-MB-40_S1_L005	1530563	C	T	SNM	G:C > A:T	FALSE
Lb. acidophilus	La_MA_40	9105-MB-40_S1_L005	1533273	A	G	SNM	A:T > G:C	FALSE
Lb. acidophilus	La_MA_40	9105-MB-40_S1_L005	1561617	C	T	SNM	G:C > A:T	FALSE
Lb. acidophilus	La_MA_40	9105-MB-40_S1_L005	1614600	G	A	SNM	G:C > A:T	FALSE
Lb. acidophilus	La_MA_40	9105-MB-40_S1_L005	1625635	G	A	SNM	G:C > A:T	FALSE
Lb. acidophilus	La_MA_40	9105-MB-40_S1_L005	1641237	G	A	SNM	G:C > A:T	FALSE
Lb. acidophilus	La_MA_40	9105-MB-40_S1_L005	1683056	A	T	SNM	A:T > T:A	FALSE
Lb. acidophilus	La_MA_40	9105-MB-40_S1_L005	1715340	G	A	SNM	G:C > A:T	FALSE
Lb. acidophilus	La_MA_40	9105-MB-40_S1_L005	1739829	T	C	SNM	A:T > G:C	FALSE
Lb. acidophilus	La_MA_40	9105-MB-40_S1_L005	1774014	GT	G	DEL	NA	NA
Lb. acidophilus	La_MA_40	9105-MB-40_S1_L005	1796333	A	G	SNM	A:T > G:C	FALSE
Lb. acidophilus	La_MA_40	9105-MB-40_S1_L005	1807869	G	A	SNM	G:C > A:T	FALSE
Lb. acidophilus	La_MA_40	9105-MB-40_S1_L005	1825395	C	T	SNM	G:C > A:T	FALSE
Lb. acidophilus	La_MA_40	9105-MB-40_S1_L005	1825571	C	T	SNM	G:C > A:T	FALSE
Lb. acidophilus	La_MA_40	9105-MB-40_S1_L005	1842164	C	T	SNM	G:C > A:T	FALSE
Lb. acidophilus	La_MA_40	9105-MB-40_S1_L005	1844557	C	T	SNM	G:C > A:T	FALSE
Lb. acidophilus	La_MA_40	9105-MB-40_S1_L005	1847492	G	A	SNM	G:C > A:T	FALSE
Lb. acidophilus	La_MA_40	9105-MB-40_S1_L005	1949595	C	T	SNM	G:C > A:T	FALSE
Lb. acidophilus	La_MA_41	9105-MB-41_S1_L005	12256	A	G	SNM	A:T > G:C	FALSE
Lb. acidophilus	La_MA_41	9105-MB-41_S1_L005	26021	C	T	SNM	G:C > A:T	FALSE
Lb. acidophilus	La_MA_41	9105-MB-41_S1_L005	27655	C	T	SNM	G:C > A:T	FALSE
Lb. acidophilus	La_MA_41	9105-MB-41_S1_L005	32796	GA	G	DEL	NA	NA
Lb. acidophilus	La_MA_41	9105-MB-41_S1_L005	45820	G	A	SNM	G:C > A:T	FALSE
Lb. acidophilus	La_MA_41	9105-MB-41_S1_L005	54382	G	A	SNM	G:C > A:T	FALSE
Lb. acidophilus	La_MA_41	9105-MB-41_S1_L005	85295	C	T	SNM	G:C > A:T	FALSE
Lb. acidophilus	La_MA_41	9105-MB-41_S1_L005	86050	C	T	SNM	G:C > A:T	FALSE
Lb. acidophilus	La_MA_41	9105-MB-41_S1_L005	87677	C	T	SNM	G:C > A:T	FALSE
Lb. acidophilus	La_MA_41	9105-MB-41_S1_L005	92768	C	T	SNM	G:C > A:T	FALSE
Lb. acidophilus	La_MA_41	9105-MB-41_S1_L005	96035	G	A	SNM	G:C > A:T	FALSE
Lb. acidophilus	La_MA_41	9105-MB-41_S1_L005	142903	C	T	SNM	G:C > A:T	FALSE
Lb. acidophilus	La_MA_41	9105-MB-41_S1_L005	163162	AT	A	DEL	NA	NA
Lb. acidophilus	La_MA_41	9105-MB-41_S1_L005	180203	A	G	SNM	A:T > G:C	FALSE
Lb. acidophilus	La_MA_41	9105-MB-41_S1_L005	192015	G	A	SNM	G:C > A:T	FALSE
Lb. acidophilus	La_MA_41	9105-MB-41_S1_L005	200029	C	T	SNM	G:C > A:T	FALSE
Lb. acidophilus	La_MA_41	9105-MB-41_S1_L005	201390	C	T	SNM	G:C > A:T	FALSE
Lb. acidophilus	La_MA_41	9105-MB-41_S1_L005	212572	G	GA	INS	NA	NA
Lb. acidophilus	La_MA_41	9105-MB-41_S1_L005	223138	C	T	SNM	G:C > A:T	FALSE
Lb. acidophilus	La_MA_41	9105-MB-41_S1_L005	227938	C	T	SNM	G:C > A:T	FALSE
Lb. acidophilus	La_MA_41	9105-MB-41_S1_L005	255253	C	T	SNM	G:C > A:T	FALSE
Lb. acidophilus	La_MA_41	9105-MB-41_S1_L005	264195	C	T	SNM	G:C > A:T	FALSE
Lb. acidophilus	La_MA_41	9105-MB-41_S1_L005	274741	T	C	SNM	A:T > G:C	FALSE
Lb. acidophilus	La_MA_41	9105-MB-41_S1_L005	312221	C	T	SNM	G:C > A:T	FALSE
Lb. acidophilus	La_MA_41	9105-MB-41_S1_L005	325390	A	G	SNM	A:T > G:C	FALSE
Lb. acidophilus	La_MA_41	9105-MB-41_S1_L005	327341	GT	G	DEL	NA	NA
Lb. acidophilus	La_MA_41	9105-MB-41_S1_L005	342766	C	T	SNM	G:C > A:T	FALSE
Lb. acidophilus	La_MA_41	9105-MB-41_S1_L005	345955	G	A	SNM	G:C > A:T	FALSE
Lb. acidophilus	La_MA_41	9105-MB-41_S1_L005	346749	GA	G	DEL	NA	NA
Lb. acidophilus	La_MA_41	9105-MB-41_S1_L005	404095	T	TA	INS	NA	NA
Lb. acidophilus	La_MA_41	9105-MB-41_S1_L005	547561	C	T	SNM	G:C > A:T	FALSE
Lb. acidophilus	La_MA_41	9105-MB-41_S1_L005	547835	T	C	SNM	A:T > G:C	FALSE
Lb. acidophilus	La_MA_41	9105-MB-41_S1_L005	576551	C	T	SNM	G:C > A:T	FALSE
Lb. acidophilus	La_MA_41	9105-MB-41_S1_L005	652949	G	A	SNM	G:C > A:T	FALSE
Lb. acidophilus	La_MA_41	9105-MB-41_S1_L005	842051	CT	C	DEL	NA	NA
Lb. acidophilus	La_MA_41	9105-MB-41_S1_L005	843308	A	AT	INS	NA	NA
Lb. acidophilus	La_MA_41	9105-MB-41_S1_L005	869101	TG	T	DEL	NA	NA
Lb. acidophilus	La_MA_41	9105-MB-41_S1_L005	873684	G	A	SNM	G:C > A:T	FALSE
Lb. acidophilus	La_MA_41	9105-MB-41_S1_L005	877011	A	G	SNM	A:T > G:C	FALSE
Lb. acidophilus	La_MA_41	9105-MB-41_S1_L005	901972	G	A	SNM	G:C > A:T	FALSE
Lb. acidophilus	La_MA_41	9105-MB-41_S1_L005	908813	T	C	SNM	A:T > G:C	FALSE
Lb. acidophilus	La_MA_41	9105-MB-41_S1_L005	936123	G	A	SNM	G:C > A:T	FALSE
Lb. acidophilus	La_MA_41	9105-MB-41_S1_L005	974111	G	A	SNM	G:C > A:T	FALSE
Lb. acidophilus	La_MA_41	9105-MB-41_S1_L005	980392	G	A	SNM	G:C > A:T	FALSE
Lb. acidophilus	La_MA_41	9105-MB-41_S1_L005	1045362	T	A	SNM	A:T > T:A	FALSE
Lb. acidophilus	La_MA_41	9105-MB-41_S1_L005	1169219	A	G	SNM	A:T > G:C	FALSE
Lb. acidophilus	La_MA_41	9105-MB-41_S1_L005	1291901	C	T	SNM	G:C > A:T	FALSE
Lb. acidophilus	La_MA_41	9105-MB-41_S1_L005	1351998	G	A	SNM	G:C > A:T	FALSE
Lb. acidophilus	La_MA_41	9105-MB-41_S1_L005	1359170	C	CA	INS	NA	NA
Lb. acidophilus	La_MA_41	9105-MB-41_S1_L005	1377592	G	A	SNM	G:C > A:T	FALSE
Lb. acidophilus	La_MA_41	9105-MB-41_S1_L005	1380875	TA	T	DEL	NA	NA
Lb. acidophilus	La_MA_41	9105-MB-41_S1_L005	1385440	A	G	SNM	A:T > G:C	FALSE
Lb. acidophilus	La_MA_41	9105-MB-41_S1_L005	1402919	G	A	SNM	G:C > A:T	FALSE
Lb. acidophilus	La_MA_41	9105-MB-41_S1_L005	1416643	C	T	SNM	G:C > A:T	FALSE
Lb. acidophilus	La_MA_41	9105-MB-41_S1_L005	1434183	C	T	SNM	G:C > A:T	FALSE
Lb. acidophilus	La_MA_41	9105-MB-41_S1_L005	1448119	C	CA	INS	NA	NA
Lb. acidophilus	La_MA_41	9105-MB-41_S1_L005	1474784	CA	C	DEL	NA	NA
Lb. acidophilus	La_MA_41	9105-MB-41_S1_L005	1514588	AT	A	DEL	NA	NA
Lb. acidophilus	La_MA_41	9105-MB-41_S1_L005	1577199	GT	G	DEL	NA	NA
Lb. acidophilus	La_MA_41	9105-MB-41_S1_L005	1597606	C	T	SNM	G:C > A:T	FALSE
Lb. acidophilus	La_MA_41	9105-MB-41_S1_L005	1612049	GT	G	DEL	NA	NA
Lb. acidophilus	La_MA_41	9105-MB-41_S1_L005	1628177	C	T	SNM	G:C > A:T	FALSE
Lb. acidophilus	La_MA_41	9105-MB-41_S1_L005	1668317	T	TA	INS	NA	NA
Lb. acidophilus	La_MA_41	9105-MB-41_S1_L005	1690624	T	C	SNM	A:T > G:C	FALSE
Lb. acidophilus	La_MA_41	9105-MB-41_S1_L005	1701800	T	C	SNM	A:T > G:C	FALSE
Lb. acidophilus	La_MA_41	9105-MB-41_S1_L005	1735704	C	T	SNM	G:C > A:T	FALSE
Lb. acidophilus	La_MA_41	9105-MB-41_S1_L005	1758118	T	C	SNM	A:T > G:C	FALSE
Lb. acidophilus	La_MA_41	9105-MB-41_S1_L005	1784937	G	A	SNM	G:C > A:T	FALSE
Lb. acidophilus	La_MA_41	9105-MB-41_S1_L005	1800135	C	T	SNM	G:C > A:T	FALSE
Lb. acidophilus	La_MA_41	9105-MB-41_S1_L005	1811064	C	T	SNM	G:C > A:T	FALSE
Lb. acidophilus	La_MA_41	9105-MB-41_S1_L005	1850339	C	T	SNM	G:C > A:T	FALSE
Lb. acidophilus	La_MA_41	9105-MB-41_S1_L005	1870249	G	A	SNM	G:C > A:T	FALSE
Lb. acidophilus	La_MA_41	9105-MB-41_S1_L005	1891954	G	A	SNM	G:C > A:T	FALSE
Lb. acidophilus	La_MA_41	9105-MB-41_S1_L005	1898169	C	T	SNM	G:C > A:T	FALSE
Lb. acidophilus	La_MA_41	9105-MB-41_S1_L005	1904153	C	T	SNM	G:C > A:T	FALSE
Lb. acidophilus	La_MA_41	9105-MB-41_S1_L005	1905815	G	A	SNM	G:C > A:T	FALSE
Lb. acidophilus	La_MA_41	9105-MB-41_S1_L005	1930775	C	T	SNM	G:C > A:T	FALSE
Lb. acidophilus	La_MA_41	9105-MB-41_S1_L005	1934158	C	T	SNM	G:C > A:T	FALSE
Lb. acidophilus	La_MA_41	9105-MB-41_S1_L005	1937753	TA	T	DEL	NA	NA
Lb. acidophilus	La_MA_41	9105-MB-41_S1_L005	1950395	A	G	SNM	A:T > G:C	FALSE
Lb. acidophilus	La_MA_41	9105-MB-41_S1_L005	1954066	C	T	SNM	G:C > A:T	FALSE
Lb. acidophilus	La_MA_41	9105-MB-41_S1_L005	1967510	C	T	SNM	G:C > A:T	FALSE
Lb. acidophilus	La_MA_47	9105-MB-47_S1_L005	27998	G	A	SNM	G:C > A:T	TRUE
Lb. acidophilus	La_MA_47	9105-MB-47_S1_L005	28003	TA	T	DEL	NA	NA
Lb. acidophilus	La_MA_47	9105-MB-47_S1_L005	30034	G	A	SNM	G:C > A:T	FALSE
Lb. acidophilus	La_MA_47	9105-MB-47_S1_L005	56172	TA	T	DEL	NA	NA
Lb. acidophilus	La_MA_47	9105-MB-47_S1_L005	94032	G	A	SNM	G:C > A:T	FALSE
Lb. acidophilus	La_MA_47	9105-MB-47_S1_L005	180073	GT	G	DEL	NA	NA
Lb. acidophilus	La_MA_47	9105-MB-47_S1_L005	246296	C	A	SNM	G:C > T:A	FALSE
Lb. acidophilus	La_MA_47	9105-MB-47_S1_L005	322276	G	A	SNM	G:C > A:T	FALSE
Lb. acidophilus	La_MA_47	9105-MB-47_S1_L005	342683	A	T	SNM	A:T > T:A	TRUE
Lb. acidophilus	La_MA_47	9105-MB-47_S1_L005	342695	T	C	SNM	A:T > G:C	TRUE
Lb. acidophilus	La_MA_47	9105-MB-47_S1_L005	343222	G	A	SNM	G:C > A:T	FALSE
Lb. acidophilus	La_MA_47	9105-MB-47_S1_L005	343665	C	T	SNM	G:C > A:T	FALSE
Lb. acidophilus	La_MA_47	9105-MB-47_S1_L005	459881	T	C	SNM	A:T > G:C	FALSE
Lb. acidophilus	La_MA_47	9105-MB-47_S1_L005	479586	G	A	SNM	G:C > A:T	FALSE
Lb. acidophilus	La_MA_47	9105-MB-47_S1_L005	488587	G	A	SNM	G:C > A:T	FALSE
Lb. acidophilus	La_MA_47	9105-MB-47_S1_L005	502742	GA	G	DEL	NA	NA
Lb. acidophilus	La_MA_47	9105-MB-47_S1_L005	610429	CT	C	DEL	NA	NA
Lb. acidophilus	La_MA_47	9105-MB-47_S1_L005	705315	TG	T	DEL	NA	NA
Lb. acidophilus	La_MA_47	9105-MB-47_S1_L005	706533	C	T	SNM	G:C > A:T	FALSE
Lb. acidophilus	La_MA_47	9105-MB-47_S1_L005	824235	TA	T	DEL	NA	NA
Lb. acidophilus	La_MA_47	9105-MB-47_S1_L005	852801	GA	G	DEL	NA	NA
Lb. acidophilus	La_MA_47	9105-MB-47_S1_L005	904341	A	T	SNM	A:T > T:A	FALSE
Lb. acidophilus	La_MA_47	9105-MB-47_S1_L005	919645	T	C	SNM	A:T > G:C	FALSE
Lb. acidophilus	La_MA_47	9105-MB-47_S1_L005	984094	TA	T	DEL	NA	NA
Lb. acidophilus	La_MA_47	9105-MB-47_S1_L005	1015111	T	C	SNM	A:T > G:C	FALSE
Lb. acidophilus	La_MA_47	9105-MB-47_S1_L005	1074567	A	G	SNM	A:T > G:C	FALSE
Lb. acidophilus	La_MA_47	9105-MB-47_S1_L005	1092232	A	G	SNM	A:T > G:C	FALSE
Lb. acidophilus	La_MA_47	9105-MB-47_S1_L005	1210416	T	TG	INS	NA	NA
Lb. acidophilus	La_MA_47	9105-MB-47_S1_L005	1265360	CA	C	DEL	NA	NA
Lb. acidophilus	La_MA_47	9105-MB-47_S1_L005	1359170	C	CA	INS	NA	NA
Lb. acidophilus	La_MA_47	9105-MB-47_S1_L005	1439393	C	T	SNM	G:C > A:T	FALSE
Lb. acidophilus	La_MA_47	9105-MB-47_S1_L005	1497505	AT	A	DEL	NA	NA
Lb. acidophilus	La_MA_47	9105-MB-47_S1_L005	1510953	G	A	SNM	G:C > A:T	TRUE
Lb. acidophilus	La_MA_47	9105-MB-47_S1_L005	1510979	A	G	SNM	A:T > G:C	TRUE
Lb. acidophilus	La_MA_47	9105-MB-47_S1_L005	1525710	C	T	SNM	G:C > A:T	FALSE
Lb. acidophilus	La_MA_47	9105-MB-47_S1_L005	1601998	TA	T	DEL	NA	NA
Lb. acidophilus	La_MA_47	9105-MB-47_S1_L005	1612912	C	T	SNM	G:C > A:T	FALSE
Lb. acidophilus	La_MA_47	9105-MB-47_S1_L005	1648155	T	C	SNM	A:T > G:C	FALSE
Lb. acidophilus	La_MA_47	9105-MB-47_S1_L005	1803385	T	C	SNM	A:T > G:C	FALSE
Lb. acidophilus	La_MA_47	9105-MB-47_S1_L005	1851608	G	A	SNM	G:C > A:T	FALSE
Lb. acidophilus	La_MA_47	9105-MB-47_S1_L005	1905815	G	A	SNM	G:C > A:T	FALSE
Lb. acidophilus	La_MA_47	9105-MB-47_S1_L005	1915399	C	T	SNM	G:C > A:T	FALSE
Lb. acidophilus	La_MA_47	9105-MB-47_S1_L005	1952285	T	C	SNM	A:T > G:C	FALSE
Lb. acidophilus	La_MA_48	9105-MB-48_S1_L005	80398	C	T	SNM	G:C > A:T	FALSE
Lb. acidophilus	La_MA_48	9105-MB-48_S1_L005	86710	TA	T	DEL	NA	NA
Lb. acidophilus	La_MA_48	9105-MB-48_S1_L005	108301	C	T	SNM	G:C > A:T	FALSE
Lb. acidophilus	La_MA_48	9105-MB-48_S1_L005	121794	T	C	SNM	A:T > G:C	FALSE
Lb. acidophilus	La_MA_48	9105-MB-48_S1_L005	183076	A	G	SNM	A:T > G:C	FALSE
Lb. acidophilus	La_MA_48	9105-MB-48_S1_L005	204874	C	A	SNM	G:C > T:A	FALSE
Lb. acidophilus	La_MA_48	9105-MB-48_S1_L005	249506	TA	T	DEL	NA	NA
Lb. acidophilus	La_MA_48	9105-MB-48_S1_L005	295019	T	C	SNM	A:T > G:C	FALSE
Lb. acidophilus	La_MA_48	9105-MB-48_S1_L005	347068	C	T	SNM	G:C > A:T	FALSE
Lb. acidophilus	La_MA_48	9105-MB-48_S1_L005	362206	C	CT	INS	NA	NA
Lb. acidophilus	La_MA_48	9105-MB-48_S1_L005	363636	G	T	SNM	G:C > T:A	FALSE
Lb. acidophilus	La_MA_48	9105-MB-48_S1_L005	370850	C	T	SNM	G:C > A:T	FALSE
Lb. acidophilus	La_MA_48	9105-MB-48_S1_L005	395654	A	G	SNM	A:T > G:C	FALSE
Lb. acidophilus	La_MA_48	9105-MB-48_S1_L005	450121	G	GT	INS	NA	NA
Lb. acidophilus	La_MA_48	9105-MB-48_S1_L005	474940	T	A	SNM	A:T > T:A	FALSE
Lb. acidophilus	La_MA_48	9105-MB-48_S1_L005	476941	T	TA	INS	NA	NA
Lb. acidophilus	La_MA_48	9105-MB-48_S1_L005	511958	G	A	SNM	G:C > A:T	FALSE
Lb. acidophilus	La_MA_48	9105-MB-48_S1_L005	519992	A	C	SNM	A:T > C:G	FALSE
Lb. acidophilus	La_MA_48	9105-MB-48_S1_L005	537682	A	G	SNM	A:T > G:C	FALSE
Lb. acidophilus	La_MA_48	9105-MB-48_S1_L005	608638	A	G	SNM	A:T > G:C	FALSE
Lb. acidophilus	La_MA_48	9105-MB-48_S1_L005	617112	CA	C	DEL	NA	NA
Lb. acidophilus	La_MA_48	9105-MB-48_S1_L005	658539	T	C	SNM	A:T > G:C	FALSE
Lb. acidophilus	La_MA_48	9105-MB-48_S1_L005	697600	TA	T	DEL	NA	NA
Lb. acidophilus	La_MA_48	9105-MB-48_S1_L005	737014	T	C	SNM	A:T > G:C	FALSE
Lb. acidophilus	La_MA_48	9105-MB-48_S1_L005	766351	CA	C	DEL	NA	NA
Lb. acidophilus	La_MA_48	9105-MB-48_S1_L005	789709	A	G	SNM	A:T > G:C	FALSE
Lb. acidophilus	La_MA_48	9105-MB-48_S1_L005	807395	GA	G	DEL	NA	NA
Lb. acidophilus	La_MA_48	9105-MB-48_S1_L005	836279	T	C	SNM	A:T > G:C	FALSE
Lb. acidophilus	La_MA_48	9105-MB-48_S1_L005	857395	C	A	SNM	G:C > T:A	FALSE
Lb. acidophilus	La_MA_48	9105-MB-48_S1_L005	884418	C	T	SNM	G:C > A:T	FALSE
Lb. acidophilus	La_MA_48	9105-MB-48_S1_L005	944768	C	T	SNM	G:C > A:T	FALSE
Lb. acidophilus	La_MA_48	9105-MB-48_S1_L005	966282	G	A	SNM	G:C > A:T	FALSE
Lb. acidophilus	La_MA_48	9105-MB-48_S1_L005	972160	TA	T	DEL	NA	NA
Lb. acidophilus	La_MA_48	9105-MB-48_S1_L005	995721	T	C	SNM	A:T > G:C	FALSE
Lb. acidophilus	La_MA_48	9105-MB-48_S1_L005	1028227	G	A	SNM	G:C > A:T	FALSE
Lb. acidophilus	La_MA_48	9105-MB-48_S1_L005	1045261	T	C	SNM	A:T > G:C	FALSE
Lb. acidophilus	La_MA_48	9105-MB-48_S1_L005	1050812	G	A	SNM	G:C > A:T	FALSE
Lb. acidophilus	La_MA_48	9105-MB-48_S1_L005	1070248	T	C	SNM	A:T > G:C	FALSE
Lb. acidophilus	La_MA_48	9105-MB-48_S1_L005	1359170	C	CA	INS	NA	NA
Lb. acidophilus	La_MA_48	9105-MB-48_S1_L005	1444896	A	G	SNM	A:T > G:C	FALSE
Lb. acidophilus	La_MA_48	9105-MB-48_S1_L005	1537987	G	A	SNM	G:C > A:T	FALSE
Lb. acidophilus	La_MA_48	9105-MB-48_S1_L005	1576803	G	GT	INS	NA	NA
Lb. acidophilus	La_MA_48	9105-MB-48_S1_L005	1583138	CT	C	DEL	NA	NA
Lb. acidophilus	La_MA_48	9105-MB-48_S1_L005	1586104	CA	C	DEL	NA	NA
Lb. acidophilus	La_MA_48	9105-MB-48_S1_L005	1651776	CA	C	DEL	NA	NA
Lb. acidophilus	La_MA_48	9105-MB-48_S1_L005	1665277	T	C	SNM	A:T > G:C	FALSE
Lb. acidophilus	La_MA_48	9105-MB-48_S1_L005	1759512	G	A	SNM	G:C > A:T	FALSE
Lb. acidophilus	La_MA_48	9105-MB-48_S1_L005	1772837	G	A	SNM	G:C > A:T	FALSE
Lb. acidophilus	La_MA_48	9105-MB-48_S1_L005	1799364	G	GT	INS	NA	NA
Lb. acidophilus	La_MA_48	9105-MB-48_S1_L005	1806763	TA	T	DEL	NA	NA
Lb. acidophilus	La_MA_48	9105-MB-48_S1_L005	1825981	T	C	SNM	A:T > G:C	FALSE
Lb. acidophilus	La_MA_48	9105-MB-48_S1_L005	1937753	TA	T	DEL	NA	NA
Lb. acidophilus	La_MA_49	9105-MB-49_S1_L005	3387	CA	C	DEL	NA	NA
Lb. acidophilus	La_MA_49	9105-MB-49_S1_L005	17875	G	A	SNM	G:C > A:T	FALSE
Lb. acidophilus	La_MA_49	9105-MB-49_S1_L005	22960	G	A	SNM	G:C > A:T	FALSE
Lb. acidophilus	La_MA_49	9105-MB-49_S1_L005	28085	CT	C	DEL	NA	NA
Lb. acidophilus	La_MA_49	9105-MB-49_S1_L005	30401	G	A	SNM	G:C > A:T	FALSE
Lb. acidophilus	La_MA_49	9105-MB-49_S1_L005	55265	T	C	SNM	A:T > G:C	FALSE
Lb. acidophilus	La_MA_49	9105-MB-49_S1_L005	119081	C	T	SNM	G:C > A:T	FALSE
Lb. acidophilus	La_MA_49	9105-MB-49_S1_L005	149558	C	T	SNM	G:C > A:T	FALSE
Lb. acidophilus	La_MA_49	9105-MB-49_S1_L005	153465	G	A	SNM	G:C > A:T	FALSE
Lb. acidophilus	La_MA_49	9105-MB-49_S1_L005	195669	G	A	SNM	G:C > A:T	FALSE
Lb. acidophilus	La_MA_49	9105-MB-49_S1_L005	196081	G	A	SNM	G:C > A:T	FALSE
Lb. acidophilus	La_MA_49	9105-MB-49_S1_L005	200579	T	C	SNM	A:T > G:C	FALSE
Lb. acidophilus	La_MA_49	9105-MB-49_S1_L005	222315	C	T	SNM	G:C > A:T	FALSE
Lb. acidophilus	La_MA_49	9105-MB-49_S1_L005	257723	A	G	SNM	A:T > G:C	FALSE
Lb. acidophilus	La_MA_49	9105-MB-49_S1_L005	271380	C	T	SNM	G:C > A:T	FALSE
Lb. acidophilus	La_MA_49	9105-MB-49_S1_L005	288271	TA	T	DEL	NA	NA
Lb. acidophilus	La_MA_49	9105-MB-49_S1_L005	344486	TA	T	DEL	NA	NA
Lb. acidophilus	La_MA_49	9105-MB-49_S1_L005	376482	G	A	SNM	G:C > A:T	FALSE
Lb. acidophilus	La_MA_49	9105-MB-49_S1_L005	489094	AT	A	DEL	NA	NA
Lb. acidophilus	La_MA_49	9105-MB-49_S1_L005	509670	C	T	SNM	G:C > A:T	FALSE
Lb. acidophilus	La_MA_49	9105-MB-49_S1_L005	572303	AT	A	DEL	NA	NA
Lb. acidophilus	La_MA_49	9105-MB-49_S1_L005	620250	A	G	SNM	A:T > G:C	FALSE
Lb. acidophilus	La_MA_49	9105-MB-49_S1_L005	655860	G	A	SNM	G:C > A:T	FALSE
Lb. acidophilus	La_MA_49	9105-MB-49_S1_L005	690942	A	G	SNM	A:T > G:C	FALSE
Lb. acidophilus	La_MA_49	9105-MB-49_S1_L005	697739	A	G	SNM	A:T > G:C	FALSE
Lb. acidophilus	La_MA_49	9105-MB-49_S1_L005	803160	G	GA	INS	NA	NA
Lb. acidophilus	La_MA_49	9105-MB-49_S1_L005	830531	G	A	SNM	G:C > A:T	FALSE
Lb. acidophilus	La_MA_49	9105-MB-49_S1_L005	838572	TCTATGATTATCTGTTGGCGATGAAGAAATATGTGTC	T	DEL	NA	NA
Lb. acidophilus	La_MA_49	9105-MB-49_S1_L005	888729	T	C	SNM	A:T > G:C	FALSE
Lb. acidophilus	La_MA_49	9105-MB-49_S1_L005	908339	T	TG	INS	NA	NA
Lb. acidophilus	La_MA_49	9105-MB-49_S1_L005	970481	TA	T	DEL	NA	NA
Lb. acidophilus	La_MA_49	9105-MB-49_S1_L005	991821	C	T	SNM	G:C > A:T	FALSE
Lb. acidophilus	La_MA_49	9105-MB-49_S1_L005	1001657	G	A	SNM	G:C > A:T	FALSE
Lb. acidophilus	La_MA_49	9105-MB-49_S1_L005	1007013	G	A	SNM	G:C > A:T	FALSE
Lb. acidophilus	La_MA_49	9105-MB-49_S1_L005	1038254	G	A	SNM	G:C > A:T	FALSE
Lb. acidophilus	La_MA_49	9105-MB-49_S1_L005	1053082	T	C	SNM	A:T > G:C	FALSE
Lb. acidophilus	La_MA_49	9105-MB-49_S1_L005	1091525	G	A	SNM	G:C > A:T	FALSE
Lb. acidophilus	La_MA_49	9105-MB-49_S1_L005	1108356	C	T	SNM	G:C > A:T	FALSE
Lb. acidophilus	La_MA_49	9105-MB-49_S1_L005	1152590	C	T	SNM	G:C > A:T	FALSE
Lb. acidophilus	La_MA_49	9105-MB-49_S1_L005	1193659	AT	A	DEL	NA	NA
Lb. acidophilus	La_MA_49	9105-MB-49_S1_L005	1210587	AT	A	DEL	NA	NA
Lb. acidophilus	La_MA_49	9105-MB-49_S1_L005	1305670	C	T	SNM	G:C > A:T	FALSE
Lb. acidophilus	La_MA_49	9105-MB-49_S1_L005	1317570	A	G	SNM	A:T > G:C	FALSE
Lb. acidophilus	La_MA_49	9105-MB-49_S1_L005	1358864	C	T	SNM	G:C > A:T	FALSE
Lb. acidophilus	La_MA_49	9105-MB-49_S1_L005	1359170	C	CA	INS	NA	NA
Lb. acidophilus	La_MA_49	9105-MB-49_S1_L005	1441502	C	T	SNM	G:C > A:T	FALSE
Lb. acidophilus	La_MA_49	9105-MB-49_S1_L005	1553491	C	T	SNM	G:C > A:T	FALSE
Lb. acidophilus	La_MA_49	9105-MB-49_S1_L005	1599937	T	C	SNM	A:T > G:C	FALSE
Lb. acidophilus	La_MA_49	9105-MB-49_S1_L005	1601189	G	A	SNM	G:C > A:T	FALSE
Lb. acidophilus	La_MA_49	9105-MB-49_S1_L005	1608717	A	G	SNM	A:T > G:C	FALSE
Lb. acidophilus	La_MA_49	9105-MB-49_S1_L005	1614010	C	T	SNM	G:C > A:T	FALSE
Lb. acidophilus	La_MA_49	9105-MB-49_S1_L005	1650417	A	G	SNM	A:T > G:C	FALSE
Lb. acidophilus	La_MA_49	9105-MB-49_S1_L005	1659625	C	T	SNM	G:C > A:T	FALSE
Lb. acidophilus	La_MA_49	9105-MB-49_S1_L005	1717301	C	T	SNM	G:C > A:T	FALSE
Lb. acidophilus	La_MA_49	9105-MB-49_S1_L005	1845477	C	T	SNM	G:C > A:T	FALSE
Lb. acidophilus	La_MA_49	9105-MB-49_S1_L005	1853290	C	T	SNM	G:C > A:T	FALSE
Lb. acidophilus	La_MA_49	9105-MB-49_S1_L005	1896646	G	A	SNM	G:C > A:T	FALSE
Lb. acidophilus	La_MA_49	9105-MB-49_S1_L005	1900611	AT	A	DEL	NA	NA
Lb. acidophilus	La_MA_49	9105-MB-49_S1_L005	1954577	GT	G	DEL	NA	NA
Lb. acidophilus	La_MA_49	9105-MB-49_S1_L005	1966758	CT	C	DEL	NA	NA
Lb. acidophilus	La_MA_5	9105-MB-05_S1_L005	32957	T	C	SNM	A:T > G:C	FALSE
Lb. acidophilus	La_MA_5	9105-MB-05_S1_L005	66880	C	T	SNM	G:C > A:T	FALSE
Lb. acidophilus	La_MA_5	9105-MB-05_S1_L005	130243	G	GA	INS	NA	NA
Lb. acidophilus	La_MA_5	9105-MB-05_S1_L005	142473	C	T	SNM	G:C > A:T	FALSE
Lb. acidophilus	La_MA_5	9105-MB-05_S1_L005	201785	G	A	SNM	G:C > A:T	FALSE
Lb. acidophilus	La_MA_5	9105-MB-05_S1_L005	243155	A	G	SNM	A:T > G:C	FALSE
Lb. acidophilus	La_MA_5	9105-MB-05_S1_L005	270760	GA	G	DEL	NA	NA
Lb. acidophilus	La_MA_5	9105-MB-05_S1_L005	276015	G	A	SNM	G:C > A:T	FALSE
Lb. acidophilus	La_MA_5	9105-MB-05_S1_L005	415957	C	T	SNM	G:C > A:T	FALSE
Lb. acidophilus	La_MA_5	9105-MB-05_S1_L005	456853	G	A	SNM	G:C > A:T	FALSE
Lb. acidophilus	La_MA_5	9105-MB-05_S1_L005	459020	GA	G	DEL	NA	NA
Lb. acidophilus	La_MA_5	9105-MB-05_S1_L005	468825	CA	C	DEL	NA	NA
Lb. acidophilus	La_MA_5	9105-MB-05_S1_L005	503544	G	A	SNM	G:C > A:T	FALSE
Lb. acidophilus	La_MA_5	9105-MB-05_S1_L005	552405	TA	T	DEL	NA	NA
Lb. acidophilus	La_MA_5	9105-MB-05_S1_L005	564817	C	T	SNM	G:C > A:T	FALSE
Lb. acidophilus	La_MA_5	9105-MB-05_S1_L005	593207	T	C	SNM	A:T > G:C	FALSE
Lb. acidophilus	La_MA_5	9105-MB-05_S1_L005	627272	G	A	SNM	G:C > A:T	FALSE
Lb. acidophilus	La_MA_5	9105-MB-05_S1_L005	662819	AT	A	DEL	NA	NA
Lb. acidophilus	La_MA_5	9105-MB-05_S1_L005	676272	A	G	SNM	A:T > G:C	FALSE
Lb. acidophilus	La_MA_5	9105-MB-05_S1_L005	683430	C	CT	INS	NA	NA
Lb. acidophilus	La_MA_5	9105-MB-05_S1_L005	691622	T	A	SNM	A:T > T:A	FALSE
Lb. acidophilus	La_MA_5	9105-MB-05_S1_L005	705294	T	C	SNM	A:T > G:C	FALSE
Lb. acidophilus	La_MA_5	9105-MB-05_S1_L005	850355	G	A	SNM	G:C > A:T	FALSE
Lb. acidophilus	La_MA_5	9105-MB-05_S1_L005	864605	TA	T	DEL	NA	NA
Lb. acidophilus	La_MA_5	9105-MB-05_S1_L005	943384	C	T	SNM	G:C > A:T	FALSE
Lb. acidophilus	La_MA_5	9105-MB-05_S1_L005	972887	AAGT	A	DEL	NA	NA
Lb. acidophilus	La_MA_5	9105-MB-05_S1_L005	973303	T	TA	INS	NA	NA
Lb. acidophilus	La_MA_5	9105-MB-05_S1_L005	976799	G	A	SNM	G:C > A:T	FALSE
Lb. acidophilus	La_MA_5	9105-MB-05_S1_L005	1055963	TA	T	DEL	NA	NA
Lb. acidophilus	La_MA_5	9105-MB-05_S1_L005	1177952	A	G	SNM	A:T > G:C	FALSE
Lb. acidophilus	La_MA_5	9105-MB-05_S1_L005	1224550	T	A	SNM	A:T > T:A	FALSE
Lb. acidophilus	La_MA_5	9105-MB-05_S1_L005	1270977	A	G	SNM	A:T > G:C	FALSE
Lb. acidophilus	La_MA_5	9105-MB-05_S1_L005	1276580	CT	C	DEL	NA	NA
Lb. acidophilus	La_MA_5	9105-MB-05_S1_L005	1295249	T	C	SNM	A:T > G:C	FALSE
Lb. acidophilus	La_MA_5	9105-MB-05_S1_L005	1320006	C	T	SNM	G:C > A:T	FALSE
Lb. acidophilus	La_MA_5	9105-MB-05_S1_L005	1359405	AC	A	DEL	NA	NA
Lb. acidophilus	La_MA_5	9105-MB-05_S1_L005	1434127	TAGA	T	DEL	NA	NA
Lb. acidophilus	La_MA_5	9105-MB-05_S1_L005	1434185	C	T	SNM	G:C > A:T	FALSE
Lb. acidophilus	La_MA_5	9105-MB-05_S1_L005	1439442	CG	C	DEL	NA	NA
Lb. acidophilus	La_MA_5	9105-MB-05_S1_L005	1451950	C	T	SNM	G:C > A:T	FALSE
Lb. acidophilus	La_MA_5	9105-MB-05_S1_L005	1515400	A	G	SNM	A:T > G:C	FALSE
Lb. acidophilus	La_MA_5	9105-MB-05_S1_L005	1531249	C	T	SNM	G:C > A:T	FALSE
Lb. acidophilus	La_MA_5	9105-MB-05_S1_L005	1607264	C	T	SNM	G:C > A:T	FALSE
Lb. acidophilus	La_MA_5	9105-MB-05_S1_L005	1651807	TA	T	DEL	NA	NA
Lb. acidophilus	La_MA_5	9105-MB-05_S1_L005	1681006	C	T	SNM	G:C > A:T	FALSE
Lb. acidophilus	La_MA_5	9105-MB-05_S1_L005	1697474	A	G	SNM	A:T > G:C	FALSE
Lb. acidophilus	La_MA_5	9105-MB-05_S1_L005	1732790	C	CA	INS	NA	NA
Lb. acidophilus	La_MA_5	9105-MB-05_S1_L005	1735062	TA	T	DEL	NA	NA
Lb. acidophilus	La_MA_5	9105-MB-05_S1_L005	1753634	G	A	SNM	G:C > A:T	FALSE
Lb. acidophilus	La_MA_5	9105-MB-05_S1_L005	1850233	A	G	SNM	A:T > G:C	FALSE
Lb. acidophilus	La_MA_5	9105-MB-05_S1_L005	1851784	G	A	SNM	G:C > A:T	FALSE
Lb. acidophilus	La_MA_5	9105-MB-05_S1_L005	1888404	G	A	SNM	G:C > A:T	FALSE
Lb. acidophilus	La_MA_5	9105-MB-05_S1_L005	1899714	C	T	SNM	G:C > A:T	FALSE
Lb. acidophilus	La_MA_5	9105-MB-05_S1_L005	1914451	C	T	SNM	G:C > A:T	FALSE
Lb. acidophilus	La_MA_51	9105-MB-51_S1_L005	2028	C	T	SNM	G:C > A:T	FALSE
Lb. acidophilus	La_MA_51	9105-MB-51_S1_L005	21696	C	T	SNM	G:C > A:T	FALSE
Lb. acidophilus	La_MA_51	9105-MB-51_S1_L005	54548	C	T	SNM	G:C > A:T	FALSE
Lb. acidophilus	La_MA_51	9105-MB-51_S1_L005	122556	G	A	SNM	G:C > A:T	FALSE
Lb. acidophilus	La_MA_51	9105-MB-51_S1_L005	141090	T	C	SNM	A:T > G:C	FALSE
Lb. acidophilus	La_MA_51	9105-MB-51_S1_L005	157235	CT	C	DEL	NA	NA
Lb. acidophilus	La_MA_51	9105-MB-51_S1_L005	166994	CA	C	DEL	NA	NA
Lb. acidophilus	La_MA_51	9105-MB-51_S1_L005	193606	GGTGTTGAAGCTC	G	DEL	NA	NA
Lb. acidophilus	La_MA_51	9105-MB-51_S1_L005	257204	C	CA	INS	NA	NA
Lb. acidophilus	La_MA_51	9105-MB-51_S1_L005	265264	C	T	SNM	G:C > A:T	FALSE
Lb. acidophilus	La_MA_51	9105-MB-51_S1_L005	273779	G	A	SNM	G:C > A:T	FALSE
Lb. acidophilus	La_MA_51	9105-MB-51_S1_L005	273964	G	A	SNM	G:C > A:T	FALSE
Lb. acidophilus	La_MA_51	9105-MB-51_S1_L005	343184	C	T	SNM	G:C > A:T	TRUE
Lb. acidophilus	La_MA_51	9105-MB-51_S1_L005	343186	A	T	SNM	A:T > T:A	TRUE
Lb. acidophilus	La_MA_51	9105-MB-51_S1_L005	343187	G	T	SNM	G:C > T:A	TRUE
Lb. acidophilus	La_MA_51	9105-MB-51_S1_L005	343222	G	A	SNM	G:C > A:T	TRUE
Lb. acidophilus	La_MA_51	9105-MB-51_S1_L005	344486	TA	T	DEL	NA	NA
Lb. acidophilus	La_MA_51	9105-MB-51_S1_L005	359092	T	C	SNM	A:T > G:C	FALSE
Lb. acidophilus	La_MA_51	9105-MB-51_S1_L005	393852	T	C	SNM	A:T > G:C	FALSE
Lb. acidophilus	La_MA_51	9105-MB-51_S1_L005	484570	G	A	SNM	G:C > A:T	FALSE
Lb. acidophilus	La_MA_51	9105-MB-51_S1_L005	572229	TA	T	DEL	NA	NA
Lb. acidophilus	La_MA_51	9105-MB-51_S1_L005	607948	TA	T	DEL	NA	NA
Lb. acidophilus	La_MA_51	9105-MB-51_S1_L005	625015	C	CA	INS	NA	NA
Lb. acidophilus	La_MA_51	9105-MB-51_S1_L005	632393	T	C	SNM	A:T > G:C	FALSE
Lb. acidophilus	La_MA_51	9105-MB-51_S1_L005	689013	CT	C	DEL	NA	NA
Lb. acidophilus	La_MA_51	9105-MB-51_S1_L005	711733	A	G	SNM	A:T > G:C	FALSE
Lb. acidophilus	La_MA_51	9105-MB-51_S1_L005	743387	C	CA	INS	NA	NA
Lb. acidophilus	La_MA_51	9105-MB-51_S1_L005	756049	C	T	SNM	G:C > A:T	FALSE
Lb. acidophilus	La_MA_51	9105-MB-51_S1_L005	800278	A	G	SNM	A:T > G:C	FALSE
Lb. acidophilus	La_MA_51	9105-MB-51_S1_L005	833907	C	T	SNM	G:C > A:T	FALSE
Lb. acidophilus	La_MA_51	9105-MB-51_S1_L005	837124	TA	T	DEL	NA	NA
Lb. acidophilus	La_MA_51	9105-MB-51_S1_L005	888223	T	C	SNM	A:T > G:C	FALSE
Lb. acidophilus	La_MA_51	9105-MB-51_S1_L005	899183	A	G	SNM	A:T > G:C	FALSE
Lb. acidophilus	La_MA_51	9105-MB-51_S1_L005	952746	C	T	SNM	G:C > A:T	FALSE
Lb. acidophilus	La_MA_51	9105-MB-51_S1_L005	969008	G	A	SNM	G:C > A:T	FALSE
Lb. acidophilus	La_MA_51	9105-MB-51_S1_L005	1013550	T	C	SNM	A:T > G:C	FALSE
Lb. acidophilus	La_MA_51	9105-MB-51_S1_L005	1027120	C	T	SNM	G:C > A:T	FALSE
Lb. acidophilus	La_MA_51	9105-MB-51_S1_L005	1055963	TA	T	DEL	NA	NA
Lb. acidophilus	La_MA_51	9105-MB-51_S1_L005	1106975	GT	G	DEL	NA	NA
Lb. acidophilus	La_MA_51	9105-MB-51_S1_L005	1125159	CT	C	DEL	NA	NA
Lb. acidophilus	La_MA_51	9105-MB-51_S1_L005	1169700	TA	T	DEL	NA	NA
Lb. acidophilus	La_MA_51	9105-MB-51_S1_L005	1203018	C	T	SNM	G:C > A:T	FALSE
Lb. acidophilus	La_MA_51	9105-MB-51_S1_L005	1358044	A	G	SNM	A:T > G:C	FALSE
Lb. acidophilus	La_MA_51	9105-MB-51_S1_L005	1359170	C	CA	INS	NA	NA
Lb. acidophilus	La_MA_51	9105-MB-51_S1_L005	1384408	AT	A	DEL	NA	NA
Lb. acidophilus	La_MA_51	9105-MB-51_S1_L005	1384526	C	CT	INS	NA	NA
Lb. acidophilus	La_MA_51	9105-MB-51_S1_L005	1390229	T	A	SNM	A:T > T:A	FALSE
Lb. acidophilus	La_MA_51	9105-MB-51_S1_L005	1461073	C	T	SNM	G:C > A:T	FALSE
Lb. acidophilus	La_MA_51	9105-MB-51_S1_L005	1535641	C	T	SNM	G:C > A:T	FALSE
Lb. acidophilus	La_MA_51	9105-MB-51_S1_L005	1535856	G	A	SNM	G:C > A:T	FALSE
Lb. acidophilus	La_MA_51	9105-MB-51_S1_L005	1541220	G	GT	INS	NA	NA
Lb. acidophilus	La_MA_51	9105-MB-51_S1_L005	1557691	C	T	SNM	G:C > A:T	FALSE
Lb. acidophilus	La_MA_51	9105-MB-51_S1_L005	1596419	T	C	SNM	A:T > G:C	FALSE
Lb. acidophilus	La_MA_51	9105-MB-51_S1_L005	1641192	G	A	SNM	G:C > A:T	FALSE
Lb. acidophilus	La_MA_51	9105-MB-51_S1_L005	1658921	G	A	SNM	G:C > A:T	FALSE
Lb. acidophilus	La_MA_51	9105-MB-51_S1_L005	1668361	C	T	SNM	G:C > A:T	FALSE
Lb. acidophilus	La_MA_51	9105-MB-51_S1_L005	1677836	TA	T	DEL	NA	NA
Lb. acidophilus	La_MA_51	9105-MB-51_S1_L005	1718816	TA	T	DEL	NA	NA
Lb. acidophilus	La_MA_51	9105-MB-51_S1_L005	1729491	CT	C	DEL	NA	NA
Lb. acidophilus	La_MA_51	9105-MB-51_S1_L005	1815791	AT	A	DEL	NA	NA
Lb. acidophilus	La_MA_51	9105-MB-51_S1_L005	1875831	CT	C	DEL	NA	NA
Lb. acidophilus	La_MA_51	9105-MB-51_S1_L005	1921206	T	C	SNM	A:T > G:C	FALSE
Lb. acidophilus	La_MA_51	9105-MB-51_S1_L005	1957584	G	A	SNM	G:C > A:T	FALSE
Lb. acidophilus	La_MA_52	9105-MB-52_S1_L005	3979	G	A	SNM	G:C > A:T	FALSE
Lb. acidophilus	La_MA_52	9105-MB-52_S1_L005	10707	T	C	SNM	A:T > G:C	FALSE
Lb. acidophilus	La_MA_52	9105-MB-52_S1_L005	13283	G	A	SNM	G:C > A:T	FALSE
Lb. acidophilus	La_MA_52	9105-MB-52_S1_L005	33552	G	A	SNM	G:C > A:T	FALSE
Lb. acidophilus	La_MA_52	9105-MB-52_S1_L005	267179	C	T	SNM	G:C > A:T	FALSE
Lb. acidophilus	La_MA_52	9105-MB-52_S1_L005	285054	C	CA	INS	NA	NA
Lb. acidophilus	La_MA_52	9105-MB-52_S1_L005	286304	T	C	SNM	A:T > G:C	FALSE
Lb. acidophilus	La_MA_52	9105-MB-52_S1_L005	321838	C	T	SNM	G:C > A:T	FALSE
Lb. acidophilus	La_MA_52	9105-MB-52_S1_L005	346434	G	A	SNM	G:C > A:T	FALSE
Lb. acidophilus	La_MA_52	9105-MB-52_S1_L005	401130	AT	A	DEL	NA	NA
Lb. acidophilus	La_MA_52	9105-MB-52_S1_L005	440681	T	TA	INS	NA	NA
Lb. acidophilus	La_MA_52	9105-MB-52_S1_L005	443571	A	G	SNM	A:T > G:C	FALSE
Lb. acidophilus	La_MA_52	9105-MB-52_S1_L005	467173	TA	T	DEL	NA	NA
Lb. acidophilus	La_MA_52	9105-MB-52_S1_L005	469998	G	A	SNM	G:C > A:T	FALSE
Lb. acidophilus	La_MA_52	9105-MB-52_S1_L005	577264	AT	A	DEL	NA	NA
Lb. acidophilus	La_MA_52	9105-MB-52_S1_L005	599203	AT	A	DEL	NA	NA
Lb. acidophilus	La_MA_52	9105-MB-52_S1_L005	668218	C	CA	INS	NA	NA
Lb. acidophilus	La_MA_52	9105-MB-52_S1_L005	725415	G	A	SNM	G:C > A:T	FALSE
Lb. acidophilus	La_MA_52	9105-MB-52_S1_L005	731318	GA	G	DEL	NA	NA
Lb. acidophilus	La_MA_52	9105-MB-52_S1_L005	821299	C	CA	INS	NA	NA
Lb. acidophilus	La_MA_52	9105-MB-52_S1_L005	848200	C	T	SNM	G:C > A:T	FALSE
Lb. acidophilus	La_MA_52	9105-MB-52_S1_L005	869332	C	CA	INS	NA	NA
Lb. acidophilus	La_MA_52	9105-MB-52_S1_L005	873060	C	CA	INS	NA	NA
Lb. acidophilus	La_MA_52	9105-MB-52_S1_L005	883424	C	CT	INS	NA	NA
Lb. acidophilus	La_MA_52	9105-MB-52_S1_L005	915659	T	C	SNM	A:T > G:C	FALSE
Lb. acidophilus	La_MA_52	9105-MB-52_S1_L005	959834	T	C	SNM	A:T > G:C	FALSE
Lb. acidophilus	La_MA_52	9105-MB-52_S1_L005	983184	G	A	SNM	G:C > A:T	FALSE
Lb. acidophilus	La_MA_52	9105-MB-52_S1_L005	1017399	T	C	SNM	A:T > G:C	FALSE
Lb. acidophilus	La_MA_52	9105-MB-52_S1_L005	1024962	G	GT	INS	NA	NA
Lb. acidophilus	La_MA_52	9105-MB-52_S1_L005	1044669	A	G	SNM	A:T > G:C	FALSE
Lb. acidophilus	La_MA_52	9105-MB-52_S1_L005	1153933	G	A	SNM	G:C > A:T	FALSE
Lb. acidophilus	La_MA_52	9105-MB-52_S1_L005	1168936	C	T	SNM	G:C > A:T	FALSE
Lb. acidophilus	La_MA_52	9105-MB-52_S1_L005	1172061	G	A	SNM	G:C > A:T	FALSE
Lb. acidophilus	La_MA_52	9105-MB-52_S1_L005	1318794	C	CT	INS	NA	NA
Lb. acidophilus	La_MA_52	9105-MB-52_S1_L005	1359170	C	CA	INS	NA	NA
Lb. acidophilus	La_MA_52	9105-MB-52_S1_L005	1373191	C	CA	INS	NA	NA
Lb. acidophilus	La_MA_52	9105-MB-52_S1_L005	1438147	GA	G	DEL	NA	NA
Lb. acidophilus	La_MA_52	9105-MB-52_S1_L005	1450890	C	T	SNM	G:C > A:T	FALSE
Lb. acidophilus	La_MA_52	9105-MB-52_S1_L005	1511538	G	A	SNM	G:C > A:T	FALSE
Lb. acidophilus	La_MA_52	9105-MB-52_S1_L005	1548580	A	G	SNM	A:T > G:C	FALSE
Lb. acidophilus	La_MA_52	9105-MB-52_S1_L005	1567604	CT	C	DEL	NA	NA
Lb. acidophilus	La_MA_52	9105-MB-52_S1_L005	1583359	G	A	SNM	G:C > A:T	FALSE
Lb. acidophilus	La_MA_52	9105-MB-52_S1_L005	1594548	C	T	SNM	G:C > A:T	FALSE
Lb. acidophilus	La_MA_52	9105-MB-52_S1_L005	1620095	A	T	SNM	A:T > T:A	FALSE
Lb. acidophilus	La_MA_52	9105-MB-52_S1_L005	1635856	G	A	SNM	G:C > A:T	FALSE
Lb. acidophilus	La_MA_52	9105-MB-52_S1_L005	1664515	AT	A	DEL	NA	NA
Lb. acidophilus	La_MA_52	9105-MB-52_S1_L005	1664557	C	T	SNM	G:C > A:T	TRUE
Lb. acidophilus	La_MA_52	9105-MB-52_S1_L005	1674578	C	T	SNM	G:C > A:T	FALSE
Lb. acidophilus	La_MA_52	9105-MB-52_S1_L005	1687389	TA	T	DEL	NA	NA
Lb. acidophilus	La_MA_52	9105-MB-52_S1_L005	1690349	G	A	SNM	G:C > A:T	FALSE
Lb. acidophilus	La_MA_52	9105-MB-52_S1_L005	1737912	C	T	SNM	G:C > A:T	FALSE
Lb. acidophilus	La_MA_52	9105-MB-52_S1_L005	1758771	G	A	SNM	G:C > A:T	FALSE
Lb. acidophilus	La_MA_52	9105-MB-52_S1_L005	1768393	G	A	SNM	G:C > A:T	FALSE
Lb. acidophilus	La_MA_52	9105-MB-52_S1_L005	1806158	AT	A	DEL	NA	NA
Lb. acidophilus	La_MA_52	9105-MB-52_S1_L005	1810537	G	A	SNM	G:C > A:T	FALSE
Lb. acidophilus	La_MA_52	9105-MB-52_S1_L005	1961498	GA	G	DEL	NA	NA
Lb. acidophilus	La_MA_52	9105-MB-52_S1_L005	1964901	T	C	SNM	A:T > G:C	FALSE
Lb. acidophilus	La_MA_52	9105-MB-52_S1_L005	1967530	TA	T	DEL	NA	NA
Lb. acidophilus	La_MA_54	9105-MB-54_S1_L005	16430	T	A	SNM	A:T > T:A	FALSE
Lb. acidophilus	La_MA_54	9105-MB-54_S1_L005	36529	C	T	SNM	G:C > A:T	FALSE
Lb. acidophilus	La_MA_54	9105-MB-54_S1_L005	69458	C	T	SNM	G:C > A:T	FALSE
Lb. acidophilus	La_MA_54	9105-MB-54_S1_L005	89958	G	GT	INS	NA	NA
Lb. acidophilus	La_MA_54	9105-MB-54_S1_L005	94794	C	T	SNM	G:C > A:T	FALSE
Lb. acidophilus	La_MA_54	9105-MB-54_S1_L005	96368	C	T	SNM	G:C > A:T	FALSE
Lb. acidophilus	La_MA_54	9105-MB-54_S1_L005	133234	T	C	SNM	A:T > G:C	FALSE
Lb. acidophilus	La_MA_54	9105-MB-54_S1_L005	282702	C	T	SNM	G:C > A:T	FALSE
Lb. acidophilus	La_MA_54	9105-MB-54_S1_L005	320665	G	A	SNM	G:C > A:T	FALSE
Lb. acidophilus	La_MA_54	9105-MB-54_S1_L005	352332	CA	C	DEL	NA	NA
Lb. acidophilus	La_MA_54	9105-MB-54_S1_L005	362138	C	T	SNM	G:C > A:T	FALSE
Lb. acidophilus	La_MA_54	9105-MB-54_S1_L005	395440	CT	C	DEL	NA	NA
Lb. acidophilus	La_MA_54	9105-MB-54_S1_L005	479013	A	G	SNM	A:T > G:C	FALSE
Lb. acidophilus	La_MA_54	9105-MB-54_S1_L005	531465	C	T	SNM	G:C > A:T	FALSE
Lb. acidophilus	La_MA_54	9105-MB-54_S1_L005	540783	C	T	SNM	G:C > A:T	FALSE
Lb. acidophilus	La_MA_54	9105-MB-54_S1_L005	549658	G	A	SNM	G:C > A:T	FALSE
Lb. acidophilus	La_MA_54	9105-MB-54_S1_L005	606770	C	T	SNM	G:C > A:T	FALSE
Lb. acidophilus	La_MA_54	9105-MB-54_S1_L005	636443	C	T	SNM	G:C > A:T	FALSE
Lb. acidophilus	La_MA_54	9105-MB-54_S1_L005	730060	G	GA	INS	NA	NA
Lb. acidophilus	La_MA_54	9105-MB-54_S1_L005	734057	A	G	SNM	A:T > G:C	FALSE
Lb. acidophilus	La_MA_54	9105-MB-54_S1_L005	771109	CT	C	DEL	NA	NA
Lb. acidophilus	La_MA_54	9105-MB-54_S1_L005	784008	A	G	SNM	A:T > G:C	FALSE
Lb. acidophilus	La_MA_54	9105-MB-54_S1_L005	871214	G	A	SNM	G:C > A:T	FALSE
Lb. acidophilus	La_MA_54	9105-MB-54_S1_L005	873742	G	A	SNM	G:C > A:T	FALSE
Lb. acidophilus	La_MA_54	9105-MB-54_S1_L005	898246	G	A	SNM	G:C > A:T	FALSE
Lb. acidophilus	La_MA_54	9105-MB-54_S1_L005	907521	AT	A	DEL	NA	NA
Lb. acidophilus	La_MA_54	9105-MB-54_S1_L005	962816	A	G	SNM	A:T > G:C	FALSE
Lb. acidophilus	La_MA_54	9105-MB-54_S1_L005	1065749	G	A	SNM	G:C > A:T	FALSE
Lb. acidophilus	La_MA_54	9105-MB-54_S1_L005	1088175	C	T	SNM	G:C > A:T	FALSE
Lb. acidophilus	La_MA_54	9105-MB-54_S1_L005	1104079	G	A	SNM	G:C > A:T	FALSE
Lb. acidophilus	La_MA_54	9105-MB-54_S1_L005	1202188	AT	A	DEL	NA	NA
Lb. acidophilus	La_MA_54	9105-MB-54_S1_L005	1245712	T	C	SNM	A:T > G:C	FALSE
Lb. acidophilus	La_MA_54	9105-MB-54_S1_L005	1359170	C	CA	INS	NA	NA
Lb. acidophilus	La_MA_54	9105-MB-54_S1_L005	1359231	A	G	SNM	A:T > G:C	FALSE
Lb. acidophilus	La_MA_54	9105-MB-54_S1_L005	1408854	CT	C	DEL	NA	NA
Lb. acidophilus	La_MA_54	9105-MB-54_S1_L005	1446224	C	CT	INS	NA	NA
Lb. acidophilus	La_MA_54	9105-MB-54_S1_L005	1538111	T	C	SNM	A:T > G:C	FALSE
Lb. acidophilus	La_MA_54	9105-MB-54_S1_L005	1544080	T	C	SNM	A:T > G:C	FALSE
Lb. acidophilus	La_MA_54	9105-MB-54_S1_L005	1564078	G	A	SNM	G:C > A:T	FALSE
Lb. acidophilus	La_MA_54	9105-MB-54_S1_L005	1569462	G	GT	INS	NA	NA
Lb. acidophilus	La_MA_54	9105-MB-54_S1_L005	1583359	G	A	SNM	G:C > A:T	FALSE
Lb. acidophilus	La_MA_54	9105-MB-54_S1_L005	1593978	C	T	SNM	G:C > A:T	FALSE
Lb. acidophilus	La_MA_54	9105-MB-54_S1_L005	1612690	T	C	SNM	A:T > G:C	FALSE
Lb. acidophilus	La_MA_54	9105-MB-54_S1_L005	1728641	C	T	SNM	G:C > A:T	FALSE
Lb. acidophilus	La_MA_54	9105-MB-54_S1_L005	1731306	T	C	SNM	A:T > G:C	FALSE
Lb. acidophilus	La_MA_54	9105-MB-54_S1_L005	1743869	C	CA	INS	NA	NA
Lb. acidophilus	La_MA_54	9105-MB-54_S1_L005	1753793	T	C	SNM	A:T > G:C	FALSE
Lb. acidophilus	La_MA_54	9105-MB-54_S1_L005	1760433	A	G	SNM	A:T > G:C	FALSE
Lb. acidophilus	La_MA_54	9105-MB-54_S1_L005	1826831	A	G	SNM	A:T > G:C	FALSE
Lb. acidophilus	La_MA_54	9105-MB-54_S1_L005	1890290	C	T	SNM	G:C > A:T	FALSE
Lb. acidophilus	La_MA_55	9105-MB-55_S1_L005	3903	G	A	SNM	G:C > A:T	FALSE
Lb. acidophilus	La_MA_55	9105-MB-55_S1_L005	10497	G	A	SNM	G:C > A:T	FALSE
Lb. acidophilus	La_MA_55	9105-MB-55_S1_L005	13078	C	T	SNM	G:C > A:T	FALSE
Lb. acidophilus	La_MA_55	9105-MB-55_S1_L005	22458	A	G	SNM	A:T > G:C	FALSE
Lb. acidophilus	La_MA_55	9105-MB-55_S1_L005	26114	T	C	SNM	A:T > G:C	FALSE
Lb. acidophilus	La_MA_55	9105-MB-55_S1_L005	32796	GA	G	DEL	NA	NA
Lb. acidophilus	La_MA_55	9105-MB-55_S1_L005	35321	C	T	SNM	G:C > A:T	FALSE
Lb. acidophilus	La_MA_55	9105-MB-55_S1_L005	76921	C	T	SNM	G:C > A:T	FALSE
Lb. acidophilus	La_MA_55	9105-MB-55_S1_L005	103402	C	T	SNM	G:C > A:T	FALSE
Lb. acidophilus	La_MA_55	9105-MB-55_S1_L005	114989	T	C	SNM	A:T > G:C	FALSE
Lb. acidophilus	La_MA_55	9105-MB-55_S1_L005	115641	G	A	SNM	G:C > A:T	FALSE
Lb. acidophilus	La_MA_55	9105-MB-55_S1_L005	123376	G	A	SNM	G:C > A:T	FALSE
Lb. acidophilus	La_MA_55	9105-MB-55_S1_L005	127140	T	C	SNM	A:T > G:C	FALSE
Lb. acidophilus	La_MA_55	9105-MB-55_S1_L005	134089	T	C	SNM	A:T > G:C	FALSE
Lb. acidophilus	La_MA_55	9105-MB-55_S1_L005	159597	A	G	SNM	A:T > G:C	FALSE
Lb. acidophilus	La_MA_55	9105-MB-55_S1_L005	168894	T	TA	INS	NA	NA
Lb. acidophilus	La_MA_55	9105-MB-55_S1_L005	175576	G	GT	INS	NA	NA
[truncated: 2,493 more rows]
