# Supplementary material for: Elevated rates and biased spectra of mutations in anaerobically cultured lactic acid bacteria
Source: mBio. 2025 Nov 13;16(12):e03054-25. doi: 10.1128/mbio.03054-25 (PMC12691593; doi:10.1128/mbio.03054-25)
Supplement: Data set S3 — Observed large structural variants. [file mbio.03054-25-s0003.xls]

## Sheet: table_S3
Dataset S3: Observed Large Structural Variants
Species	MA Line	Sequence ID	Large Structural Variant Type	Transposition Element	Mutation Start	Mutation End
Lb. acidophilus	La_MA_3	9105-MB-03_S1_L005	transposition	IS1182 family	89130	89130
Lb. acidophilus	La_MA_10	9105-MB-10_S1_L005	transposition	IS1182 family	810791	810791
Lb. acidophilus	La_MA_16	9105-MB-16_S1_L005	transposition	IS1182 family	536385	536385
Lb. acidophilus	La_MA_17	9105-MB-17_S1_L005	transposition	IS3 family	385572	385572
Lb. acidophilus	La_MA_17	9105-MB-17_S1_L005	duplication	NA	589480	594299
Lb. acidophilus	La_MA_21	9105-MB-21_S1_L005	deletion	NA	429642	431060
Lb. acidophilus	La_MA_23	9105-MB-23_S1_L005	transposition	IS1182 family	1083931	1083931
Lb. acidophilus	La_MA_23	9105-MB-23_S1_L005	transposition	IS1182 family	89130	89130
Lb. acidophilus	La_MA_23	9105-MB-23_S1_L005	duplication	NA	999622	1000667
Lb. acidophilus	La_MA_23	9105-MB-23_S1_L005	duplication	NA	1036099	1036099
Lb. acidophilus	La_MA_27	9105-MB-27_S1_L005	transposition	IS3 family	699599	699599
Lb. acidophilus	La_MA_39	9105-MB-39_S1_L005	transposition	IS3 family	173587	173587
Lb. acidophilus	La_MA_54	9105-MB-54_S1_L005	transposition	IS1182 family	935600	935600
Lb. acidophilus	La_MA_54	9105-MB-54_S1_L005	transposition	IS1182 family	1469331	1469331
Lb. acidophilus	La_MA_61	9105-MB-61_S1_L005	transposition	IS1182 family	1608796	1608796
Lb. acidophilus	La_MA_78	9105-MB-78_S1_L005	transposition	IS1182 family	19155563	19155563
Lb. acidophilus	La_MA_78	9105-MB-78_S1_L005	transposition	IS1182 family	1238710	1238710
Lb. acidophilus	La_MA_91	9105-MB-91_S1_L005	transposition	IS3 family	385572	385572
Lb. crispatus	Lc_MA_3	8855-MB-003_S1_L005	transposition	IS256 family	778560	778560
Lb. crispatus	Lc_MA_3	8855-MB-003_S1_L005	deletion	NA	1765697	1767288
Lb. crispatus	Lc_MA_3	8855-MB-003_S1_L005	transposition	IS256 family	283635	283635
Lb. crispatus	Lc_MA_3	8855-MB-003_S1_L005	transposition	IS256 family	1482874	1482874
Lb. crispatus	Lc_MA_3	8855-MB-003_S1_L005	deletion	NA	92681	93528
Lb. crispatus	Lc_MA_3	8855-MB-003_S1_L005	transposition	IS256 family	1853863	1853863
Lb. crispatus	Lc_MA_7	8855-MB-007_S1_L005	transposition	IS256 family	1499792	1499792
Lb. crispatus	Lc_MA_7	8855-MB-007_S1_L005	transposition	IS256 family	1288133	1288133
Lb. crispatus	Lc_MA_7	8855-MB-007_S1_L005	transposition	IS256 family	2198548	2198548
Lb. crispatus	Lc_MA_8	8855-MB-008_S1_L005	transposition	IS256 family	265688	265688
Lb. crispatus	Lc_MA_12	8855-MB-012_S1_L005	transposition	IS256 family	1518417	1518417
Lb. crispatus	Lc_MA_13	8855-MB-013_S1_L005	transposition	IS256 family	968335	968335
Lb. crispatus	Lc_MA_13	8855-MB-013_S1_L005	deletion	NA	1134850	1134943
Lb. crispatus	Lc_MA_13	8855-MB-013_S1_L005	deletion	NA	1134405	1134410
Lb. crispatus	Lc_MA_14	8855-MB-014_S1_L005	transposition	IS256 family	1965957	1965957
Lb. crispatus	Lc_MA_15	8855-MB-015_S1_L005	transposition	IS30 family	1771524	1771524
Lb. crispatus	Lc_MA_18	8855-MB-018_S1_L005	transposition	IS256 family	39705	39705
Lb. crispatus	Lc_MA_18	8855-MB-018_S1_L005	deletion	NA	92681	93528
Lb. crispatus	Lc_MA_18	8855-MB-018_S1_L005	deletion	NA	1178251	1179363
Lb. crispatus	Lc_MA_18	8855-MB-018_S1_L005	transposition	IS256 family	1535034	1535034
Lb. crispatus	Lc_MA_19	8855-MB-019_S1_L005	transposition	IS256 family	985585	985585
Lb. crispatus	Lc_MA_21	8855-MB-021_S1_L005	deletion	NA	92681	93528
Lb. crispatus	Lc_MA_21	8855-MB-021_S1_L005	transposition	IS256 family	680329	680329
Lb. crispatus	Lc_MA_21	8855-MB-021_S1_L005	transposition	IS256 family	1233241	1233241
Lb. crispatus	Lc_MA_29	8855-MB-029_S1_L005	deletion	NA	92681	93528
Lb. crispatus	Lc_MA_29	8855-MB-029_S1_L005	transposition	IS30 family	406096	406096
Lb. crispatus	Lc_MA_30	8855-MB-030_S1_L005	transposition	IS256 family	666147	666147
Lb. crispatus	Lc_MA_30	8855-MB-030_S1_L005	transposition	IS256 family	359663	359663
Lb. crispatus	Lc_MA_30	8855-MB-030_S1_L005	deletion	NA	1178251	1179363
Lb. crispatus	Lc_MA_32	8855-MB-032_S1_L005	transposition	IS256 family	39705	39705
Lb. crispatus	Lc_MA_32	8855-MB-032_S1_L005	deletion	NA	420390	420547
Lb. crispatus	Lc_MA_32	8855-MB-032_S1_L005	deletion	NA	92681	93528
Lb. crispatus	Lc_MA_32	8855-MB-032_S1_L005	transposition	IS256 family	680329	680329
Lb. crispatus	Lc_MA_32	8855-MB-032_S1_L005	transposition	IS256 family	985859	985859
Lb. crispatus	Lc_MA_32	8855-MB-032_S1_L005	transposition	IS256 family	1190322	1190322
Lb. crispatus	Lc_MA_32	8855-MB-032_S1_L005	transposition	IS256 family	1233241	1233241
Lb. crispatus	Lc_MA_32	8855-MB-032_S1_L005	transposition	IS256 family	1535034	1535034
Lb. crispatus	Lc_MA_32	8855-MB-032_S1_L005	transposition	IS256 family	2212489	2212489
Lb. crispatus	Lc_MA_34	8855-MB-034_S1_L005	deletion	NA	2137861	2137905
Lb. crispatus	Lc_MA_34	8855-MB-034_S1_L005	deletion	NA	92681	93528
Lb. crispatus	Lc_MA_34	8855-MB-034_S1_L005	transposition	IS256 family	1858468	1858468
Lb. crispatus	Lc_MA_36	8855-MB-036_S1_L005	deletion	NA	1178251	1179363
Lb. crispatus	Lc_MA_36	8855-MB-036_S1_L005	transposition	IS256 family	294294	294294
Lb. crispatus	Lc_MA_36	8855-MB-036_S1_L005	transposition	IS256 family	1848808	1848808
Lb. crispatus	Lc_MA_38	8855-MB-038_S1_L005	transposition	IS256 family	419969	419969
Lb. crispatus	Lc_MA_38	8855-MB-038_S1_L005	transposition	IS30 family	948839	948839
Lb. crispatus	Lc_MA_38	8855-MB-038_S1_L005	transposition	IS256 family	2024568	2024568
Lb. crispatus	Lc_MA_42	8855-MB-042_S1_L005	transposition	IS256 family	1106514	1106514
Lb. crispatus	Lc_MA_43	8855-MB-043_S1_L005	deletion	NA	542299	542599
Lb. crispatus	Lc_MA_45	8855-MB-045_S1_L005	transposition	IS256 family	694693	694693
Lb. crispatus	Lc_MA_45	8855-MB-045_S1_L005	transposition	IS256 family	169888	169888
Lb. crispatus	Lc_MA_45	8855-MB-045_S1_L005	transposition	IS256 family	2093202	2093202
Lb. crispatus	Lc_MA_45	8855-MB-045_S1_L005	transposition	IS256 family	1535034	1535034
Lb. crispatus	Lc_MA_49	8855-MB-049_S1_L005	deletion	NA	1245566	1272742
Lb. crispatus	Lc_MA_49	8855-MB-049_S1_L005	transposition	IS256 family	973714	973714
Lb. crispatus	Lc_MA_49	8855-MB-049_S1_L005	transposition	IS256 family	1233209	1233209
Lb. crispatus	Lc_MA_49	8855-MB-049_S1_L005	transposition	IS256 family	334992	334992
Lb. crispatus	Lc_MA_52	8855-MB-052_S1_L005	transposition	IS256 family	291259	291259
Lb. crispatus	Lc_MA_52	8855-MB-052_S1_L005	deletion	NA	1607736	1609107
Lb. crispatus	Lc_MA_55	8855-MB-055_S1_L005	deletion	NA	1178251	1179363
Lb. crispatus	Lc_MA_56	8855-MB-056_S1_L005	transposition	IS256 family	1186072	1186072
Lb. crispatus	Lc_MA_56	8855-MB-056_S1_L005	deletion	NA	540838	540952
Lb. crispatus	Lc_MA_58	8855-MB-058_S1_L005	transposition	IS256 family	927937	927937
Lb. crispatus	Lc_MA_58	8855-MB-058_S1_L005	deletion	NA	1857674	1858910
Lb. crispatus	Lc_MA_62	8855-MB-062_S1_L005	deletion	NA	1178251	1179363
Lb. crispatus	Lc_MA_62	8855-MB-062_S1_L005	transposition	IS256 family	1070499	1070499
Lb. crispatus	Lc_MA_62	8855-MB-062_S1_L005	transposition	IS256 family	2212504	2212504
Lb. crispatus	Lc_MA_65	8855-MB-065_S1_L005	deletion	NA	1948695	1967801
Lb. crispatus	Lc_MA_65	8855-MB-065_S1_L005	transposition	IS256 family	1450208	1450208
Lb. crispatus	Lc_MA_66	8855-MB-066_S1_L005	transposition	IS256 family	684437	684437
Lb. crispatus	Lc_MA_68	8855-MB-068_S1_L005	transposition	IS256 family	35667	35667
Lb. crispatus	Lc_MA_68	8855-MB-068_S1_L005	transposition	IS256 family	2093202	2093202
Lb. crispatus	Lc_MA_71	8855-MB-071_S1_L005	transposition	IS256 family	147836	147836
Lb. crispatus	Lc_MA_73	8855-MB-073_S1_L005	transposition	IS256 family	2174964	2174964
Lb. crispatus	Lc_MA_80	8855-MB-080_S1_L005	transposition	IS256 family	2039242	2039242
Lb. crispatus	Lc_MA_81	8855-MB-081_S1_L005	transposition	IS3 family	386642	386642
Lb. crispatus	Lc_MA_81	8855-MB-081_S1_L005	transposition	IS256 family	1845015	1845015
Lb. crispatus	Lc_MA_87	8855-MB-087_S1_L005	deletion	NA	37709	41185
Lb. crispatus	Lc_MA_87	8855-MB-087_S1_L005	deletion	NA	1178251	1179363
Lb. crispatus	Lc_MA_87	8855-MB-087_S1_L005	deletion	NA	92681	93528
Lb. crispatus	Lc_MA_87	8855-MB-087_S1_L005	transposition	IS256 family	1187121	1187121
Lb. crispatus	Lc_MA_90	8855-MB-090_S1_L005	deletion	NA	1106205	1112025
Lb. crispatus	Lc_MA_90	8855-MB-090_S1_L005	deletion	NA	965032	965062
Lb. crispatus	Lc_MA_91	8855-MB-091_S1_L005	transposition	IS256 family	721000	721000
Lb. crispatus	Lc_MA_91	8855-MB-091_S1_L005	deletion	NA	1195022	1195101
Lb. crispatus	Lc_MA_91	8855-MB-091_S1_L005	transposition	IS256 family	148407	148407
Lb. crispatus	Lc_MA_5	8855-MB-097_S1_L005	transposition	IS256 family	1859821	1859821
Lb. crispatus	Lc_MA_5	8855-MB-097_S1_L005	transposition	IS256 family	2212489	2212489
Lb. crispatus	Lc_MA_11	8855-MB-099_S1_L005	deletion	NA	92681	93528
Lb. crispatus	Lc_MA_16	8855-MB-100_S1_L005	deletion	NA	1607736	1609107
Lb. crispatus	Lc_MA_25	8855-MB-103_S1_L005	transposition	IS256 family	2024568	2024568
Lb. crispatus	Lc_MA_25	8855-MB-103_S1_L005	transposition	IS256 family	1771648	1771648
Lb. crispatus	Lc_MA_25	8855-MB-103_S1_L005	transposition	IS256 family	147524	147524
Lb. crispatus	Lc_MA_25	8855-MB-103_S1_L005	deletion	NA	92681	93528
Lb. crispatus	Lc_MA_25	8855-MB-103_S1_L005	transposition	IS256 family	427248	427248
Lb. crispatus	Lc_MA_25	8855-MB-103_S1_L005	transposition	IS256 family	542387	542387
Lb. crispatus	Lc_MA_25	8855-MB-103_S1_L005	transposition	IS256 family	2001734	2001734
Lb. crispatus	Lc_MA_27	8855-MB-105_S1_L005	transposition	IS256 family	419969	419969
Lb. crispatus	Lc_MA_27	8855-MB-105_S1_L005	deletion	NA	92681	93528
Lb. crispatus	Lc_MA_27	8855-MB-105_S1_L005	deletion	NA	1245566	1272742
Lb. crispatus	Lc_MA_27	8855-MB-105_S1_L005	transposition	IS30 family	948839	948839
Lb. crispatus	Lc_MA_27	8855-MB-105_S1_L005	transposition	IS256 family	2024568	2024568
Lb. crispatus	Lc_MA_33	8855-MB-106_S1_L005	transposition	IS256 family	694693	694693
Lb. crispatus	Lc_MA_33	8855-MB-106_S1_L005	transposition	IS256 family	419922	419922
Lb. crispatus	Lc_MA_33	8855-MB-106_S1_L005	transposition	IS256 family	2093202	2093202
Lb. crispatus	Lc_MA_35	8855-MB-107_S1_L005	transposition	IS256 family	35667	35667
Lb. crispatus	Lc_MA_35	8855-MB-107_S1_L005	transposition	IS256 family	1054315	1054315
Lb. crispatus	Lc_MA_35	8855-MB-107_S1_L005	transposition	IS256 family	2093202	2093202
Lb. crispatus	Lc_MA_39	8855-MB-109_S1_L005	transposition	IS256 family	43956	43956
Lb. crispatus	Lc_MA_39	8855-MB-109_S1_L005	transposition	IS256 family	2198548	2198548
Lb. crispatus	Lc_MA_46	8855-MB-111_S1_L005	transposition	IS256 family	261756	261756
Lb. crispatus	Lc_MA_46	8855-MB-111_S1_L005	transposition	IS256 family	163615	163615
Lb. crispatus	Lc_MA_46	8855-MB-111_S1_L005	deletion	NA	542299	542599
Lb. crispatus	Lc_MA_77	8855-MB-115_S1_L005	transposition	IS256 family	1499530	1499530
Lb. crispatus	Lc_MA_72	8855-MB-123_S1_L005	deletion	NA	92681	93528
Lb. crispatus	Lc_MA_72	8855-MB-123_S1_L005	transposition	IS256 family	1844057	1844057
Lb. crispatus	Lc_MA_72	8855-MB-123_S1_L005	transposition	IS256 family	1523984	1523984
Lb. crispatus	Lc_MA_57	8855-MB-129_S1_L005	transposition	IS256 family	694693	694693
Lb. crispatus	Lc_MA_57	8855-MB-129_S1_L005	transposition	IS256 family	2093202	2093202
Lb. crispatus	Lc_MA_31	8855-MB-132_S1_L005	transposition	IS256 family	419977	419977
Lb. crispatus	Lc_MA_31	8855-MB-132_S1_L005	deletion	NA	92681	93528
Lb. crispatus	Lc_MA_31	8855-MB-132_S1_L005	transposition	IS256 family	207060	207060
Lb. crispatus	Lc_MA_31	8855-MB-132_S1_L005	transposition	IS256 family	742677	742677
Lb. crispatus	Lc_MA_17	8855-MB-138_S1_L005	deletion	NA	1103843	1116923
Lb. crispatus	Lc_MA_17	8855-MB-138_S1_L005	transposition	IS256 family	1860323	1860323
Lb. crispatus	Lc_MA_10	8855-MB-139_S1_L005	transposition	IS256 family	1115029	1115029
Lb. crispatus	Lc_MA_10	8855-MB-139_S1_L005	deletion	NA	1959039	1967801
Lb. crispatus	Lc_MA_6	8855-MB-140_S1_L005	deletion	NA	1178251	1179363
Lb. crispatus	Lc_MA_6	8855-MB-140_S1_L005	transposition	IS256 family	1074527	1074527
Lb. crispatus	Lc_MA_2	8855-MB-142_S1_L005	transposition	IS256 family	592655	592655
Lb. crispatus	Lc_MA_2	8855-MB-142_S1_L005	deletion	NA	1960865	1967801
Lb. crispatus	Lc_MA_1	8855-MB-143_S1_L005	deletion	NA	1959039	1967801
Lb. crispatus	Lc_MA_1	8855-MB-143_S1_L005	deletion	NA	1134405	1134946
Lb. crispatus	Lc_MA_1	8855-MB-143_S1_L005	transposition	IS256 family	1233238	1233238
Lc. lactis	Ll_MA_4	9106-MB-0004_S1_L005	deletion	NA	1252407	1318418
Lc. lactis	Ll_MA_8	9106-MB-0008_S1_L005	deletion	NA	2150919	2155644
Lc. lactis	Ll_MA_22	9106-MB-0022_S1_L005	deletion	NA	1252407	1318418
